# Supplementary material for: N′-(Diphenyl­methyl­ene)-2-hydroxy­benzo­hydrazide
Source: Acta Crystallogr Sect E Struct Rep Online. 2009 Mar 6;65(Pt 4):o659. doi: 10.1107/S1600536809006916 (PMC2968923; doi:10.1107/S1600536809006916)
Supplement: Supplementary file 1 [file e-65-0o659-sup1.cif]

##############################################################################
###                                                                        ###
###        Electronic paper (Acta Crystallographica Section E)             ###
###                                                                        ###
##############################################################################
#                                                                            #
# This CIF contains the data in a paper accepted for publication in Acta     #
# Crystallographica Section E. It conforms to the requirements of Notes      #
# for Authors for Section E, and has been peer reviewed under the auspices   #
# of the IUCr Commission on Journals.                                        #
#                                                                            #
# Full details of the Crystallographic Information File format               #
# are given in the paper "The Crystallographic Information File (CIF):       #
# a New Standard Archive File for Crystallography" by S. R. Hall, F. H.      #
# Allen and I. D. Brown [Acta Cryst. (1991), A47, 655-685].                  #
#                                                                            #
# The current version of the core CIF dictionary is obtainable from          #
# ftp://ftp.iucr.org/pub/cif_core.dic. The current version number is 2.4.    #
#                                                                            #
# Software is freely available for graphical display of the structure(s) in  #
# this CIF.  For information consult the CIF home page http://www.iucr.org/  #
# cif/home.html                                                              #
#                                                                            #
# This file may be used for bona fide research purposes within the           #
# scientific community so long as proper attribution is given to the journal # 
# article from which it was obtained.                                        #
#                                                                            #
##############################################################################
                                             
data_I
_audit_creation_method     SHELXL97
_chemical_name_systematic
;
<i>N</i>'-(Diphenylmethylene)-2-hydroxybenzohydrazide
;
_chemical_name_common     ?
_chemical_formula_moiety     'C20 H16 N2 O2'
_chemical_formula_sum     'C20 H16 N2 O2'
_chemical_formula_iupac     'C20 H16 N2 O2'
_chemical_formula_weight     316.35
_chemical_melting_point     ?
_symmetry_cell_setting     'Tetragonal'
_symmetry_space_group_name_H-M     'I 41/a'
_symmetry_space_group_name_Hall     '-I 4ad'
loop_
    _symmetry_equiv_pos_as_xyz
    'x, y, z'
    '-x+1/2, -y, z+1/2'
    '-y+3/4, x+1/4, z+1/4'
    'y+3/4, -x+3/4, z+3/4'
    'x+1/2, y+1/2, z+1/2'
    '-x+1, -y+1/2, z+1'
    '-y+5/4, x+3/4, z+3/4'
    'y+5/4, -x+5/4, z+5/4'
    '-x, -y, -z'
    'x-1/2, y, -z-1/2'
    'y-3/4, -x-1/4, -z-1/4'
    '-y-3/4, x-3/4, -z-3/4'
    '-x+1/2, -y+1/2, -z+1/2'
    'x, y+1/2, -z'
    'y-1/4, -x+1/4, -z+1/4'
    '-y-1/4, x-1/4, -z-1/4'
_cell_length_a     16.5157(9)
_cell_length_b     16.5157(9)
_cell_length_c     24.401(3)
_cell_angle_alpha     90.00
_cell_angle_beta     90.00
_cell_angle_gamma     90.00
_cell_volume     6655.8(10)
_cell_formula_units_Z     16
_cell_measurement_reflns_used     3007
_cell_measurement_theta_min     2.414
_cell_measurement_theta_max     20.026
_cell_measurement_temperature     273(2)
_exptl_crystal_description     'Block'
_exptl_crystal_colour     'Colourless'
_exptl_crystal_size_max     0.31
_exptl_crystal_size_mid     0.25
_exptl_crystal_size_min     0.19
_exptl_crystal_density_diffrn     1.263
_exptl_crystal_density_meas     ?
_exptl_crystal_density_method     'Not measured'
_exptl_crystal_F_000     2672
_exptl_absorpt_coefficient_mu     0.083
_exptl_absorpt_correction_type     'Multi-scan'
_exptl_absorpt_process_details     '(SADABS; Sheldrick, 1996)'
_exptl_absorpt_correction_T_min     0.972
_exptl_absorpt_correction_T_max     0.987
_exptl_special_details
;
;
_diffrn_ambient_temperature     273(2)
_diffrn_radiation_type     MoK\a
_diffrn_radiation_wavelength     0.71073
_diffrn_radiation_source     'Fine--focus sealed tube'
_diffrn_radiation_monochromator     'Graphite'
_diffrn_measurement_device_type     'Bruker SMART CCD area-detector'
_diffrn_measurement_method     '\f and \w'
_diffrn_detector_area_resol_mean     ?
_diffrn_reflns_number     17393
_diffrn_reflns_av_R_equivalents     0.0960
_diffrn_reflns_av_sigmaI/netI     0.0541
_diffrn_reflns_theta_min     1.49
_diffrn_reflns_theta_max     25.01
_diffrn_reflns_theta_full     25.01
_diffrn_measured_fraction_theta_max     1.000
_diffrn_measured_fraction_theta_full     1.000
_diffrn_reflns_limit_h_min     -19
_diffrn_reflns_limit_h_max     17
_diffrn_reflns_limit_k_min     -19
_diffrn_reflns_limit_k_max     19
_diffrn_reflns_limit_l_min     -24
_diffrn_reflns_limit_l_max     28
_diffrn_standards_number     ?
_diffrn_standards_interval_count     ?
_diffrn_standards_interval_time     ?
_diffrn_standards_decay_%     ?
_refine_special_details
;
 Refinement of <i>F</i>^2^ against ALL reflections. The weighted
 <i>R</i>--factor <i>wR</i> and goodness of fit <i>S</i> are based on
 <i>F</i>^2^, conventional <i>R</i>--factors <i>R</i> are based on
 <i>F</i>, with <i>F</i> set to zero for negative <i>F</i>^2^. The threshold
 expression of <i>F</i>^2^ > \s(<i>F</i>^2^) is used only for calculating
 <i>R</i>--factors(gt) <i>etc</i>. and is not relevant to the choice of
 reflections for refinement. <i>R</i>--factors based on <i>F</i>^2^ are
 statistically about twice as large as those based on <i>F</i>, and
 <i>R</i>--factors based on ALL data will be even larger.
;
_reflns_number_total     2929
_reflns_number_gt     1610
_reflns_threshold_expression     I>2\s(I)
_refine_ls_structure_factor_coef     Fsqd
_refine_ls_matrix_type     'Full'
_refine_ls_R_factor_all     0.1149
_refine_ls_R_factor_gt     0.0717
_refine_ls_wR_factor_gt     0.2178
_refine_ls_wR_factor_ref     0.2551
_refine_ls_goodness_of_fit_ref     1.014
_refine_ls_restrained_S_all     1.050
_refine_ls_number_reflns     2929
_refine_ls_number_parameters     217
_refine_ls_number_restraints     7
_refine_ls_hydrogen_treatment     constr
_refine_ls_weighting_scheme     'Calc'
_refine_ls_weighting_details
          'calc w=1/[\s^2^(Fo^2^)+(0.158P)^2^+0.5238P] where P=(Fo^2^+2Fc^2^)/3'
_atom_sites_solution_hydrogens     'Geom'
_atom_sites_solution_primary     'Direct'
_atom_sites_solution_secondary     'Difmap'
_refine_ls_shift/su_max     0.001
_refine_ls_shift/su_mean     0.000
_refine_diff_density_max     0.527
_refine_diff_density_min     -0.471
_refine_ls_extinction_method     'None'
_refine_ls_extinction_coef     ?
loop_
    _atom_type_symbol
    _atom_type_description
    _atom_type_scat_dispersion_real
    _atom_type_scat_dispersion_imag
    _atom_type_scat_source
    'C' 'C' 0.0033 0.0016
                         'International Tables Vol C Tables 4.2.6.8 and 6.1.1.4'
    'H' 'H' 0.0000 0.0000
                         'International Tables Vol C Tables 4.2.6.8 and 6.1.1.4'
    'N' 'N' 0.0061 0.0033
                         'International Tables Vol C Tables 4.2.6.8 and 6.1.1.4'
    'O' 'O' 0.0106 0.0060
                         'International Tables Vol C Tables 4.2.6.8 and 6.1.1.4'
_computing_data_collection     'SMART (Siemens, 1996)'
_computing_cell_refinement     'SAINT (Siemens, 1996)'
_computing_data_reduction     'SAINT (Siemens, 1996)'
_computing_structure_solution     'SHELXS97 (Sheldrick, 2008)'
_computing_structure_refinement     'SHELXL97 (Sheldrick, 2008)'
_computing_molecular_graphics     'SHELXTL (Sheldrick, 2008)'
_computing_publication_material     'SHELXTL (Sheldrick, 2008)'
loop_
    _atom_site_type_symbol
    _atom_site_label
    _atom_site_fract_x
    _atom_site_fract_y
    _atom_site_fract_z
    _atom_site_U_iso_or_equiv
    _atom_site_adp_type
    _atom_site_calc_flag
    _atom_site_refinement_flags
    _atom_site_occupancy
    _atom_site_disorder_assembly
    _atom_site_disorder_group
    N N1 0.19770(16) 0.48883(16) 0.91131(10) 0.0673(8) Uani d . 1 . .
    N N2 0.20636(16) 0.53442(16) 0.95782(10) 0.0660(8) Uani d . 1 . .
    H H2B 0.1828 0.5197 0.9876 0.079 Uiso calc R 1 . .
    O O1 0.28234(15) 0.62777(14) 0.91455(9) 0.0834(8) Uani d . 1 . .
    O O2 0.18133(14) 0.55740(15) 1.06333(8) 0.0770(7) Uani d . 1 . .
    H H2A 0.1681 0.5493 1.0953 0.115 Uiso calc R 1 . .
    C C1 0.1847(2) 0.3933(2) 0.81748(16) 0.0892(12) Uani d . 1 . .
    H H1 0.2122 0.4422 0.8148 0.107 Uiso calc R 1 . .
    C C2 0.1798(3) 0.3438(3) 0.77280(18) 0.1029(13) Uani d . 1 . .
    H H2 0.2036 0.3596 0.7399 0.123 Uiso calc R 1 . .
    C C3 0.1404(3) 0.2713(3) 0.7760(2) 0.1021(14) Uani d . 1 . .
    H H3 0.1382 0.2373 0.7456 0.123 Uiso calc R 1 . .
    C C4 0.1046(3) 0.2494(3) 0.8232(2) 0.1024(14) Uani d . 1 . .
    H H4 0.0765 0.2007 0.8251 0.123 Uiso calc R 1 . .
    C C5 0.1094(2) 0.2984(2) 0.86910(18) 0.0894(12) Uani d . 1 . .
    H H5 0.0855 0.2819 0.9018 0.107 Uiso calc R 1 . .
    C C6 0.1494(2) 0.3717(2) 0.86662(14) 0.0696(9) Uani d . 1 . .
    C C7 0.15649(19) 0.4228(2) 0.91578(13) 0.0655(9) Uani d . 1 . .
    C C8 0.1194(2) 0.3957(2) 0.96790(14) 0.0708(9) Uani d . 1 . .
    C C9 0.0389(3) 0.4050(3) 0.9779(2) 0.1276(19) Uani d U 1 . .
    H H9 0.0055 0.4280 0.9515 0.153 Uiso calc R 1 . .
    C C10 0.0067(4) 0.3801(3) 1.0278(3) 0.1355(17) Uani d U 1 . .
    H H10 -0.0488 0.3835 1.0341 0.163 Uiso calc R 1 . .
    C C11 0.0576(4) 0.3502(4) 1.0679(2) 0.150(2) Uani d . 1 . .
    H H11 0.0368 0.3385 1.1024 0.180 Uiso calc R 1 . .
    C C12 0.1362(4) 0.3380(3) 1.0581(2) 0.1236(18) Uani d . 1 . .
    H H12 0.1693 0.3145 1.0845 0.148 Uiso calc R 1 . .
    C C13 0.1676(3) 0.3610(3) 1.00770(17) 0.0944(13) Uani d . 1 . .
    H H13 0.2223 0.3528 1.0006 0.113 Uiso calc R 1 . .
    C C14 0.2516(2) 0.6023(2) 0.95709(12) 0.0625(8) Uani d . 1 . .
    C C15 0.26762(18) 0.64251(19) 1.01038(12) 0.0585(8) Uani d . 1 . .
    C C16 0.2366(2) 0.6184(2) 1.06129(12) 0.0648(9) Uani d . 1 . .
    C C17 0.2630(3) 0.6562(3) 1.10856(14) 0.0864(11) Uani d . 1 . .
    H H17 0.2436 0.6389 1.1423 0.104 Uiso calc R 1 . .
    C C18 0.3167(3) 0.7181(3) 1.10648(16) 0.0967(13) Uani d . 1 . .
    H H18 0.3334 0.7430 1.1388 0.116 Uiso calc R 1 . .
    C C19 0.3466(2) 0.7445(3) 1.05717(16) 0.0904(12) Uani d . 1 . .
    H H19 0.3830 0.7874 1.0557 0.108 Uiso calc R 1 . .
    C C20 0.3218(2) 0.7066(2) 1.01018(14) 0.0752(10) Uani d . 1 . .
    H H20 0.3422 0.7246 0.9768 0.090 Uiso calc R 1 . .
loop_
    _atom_site_aniso_label
    _atom_site_aniso_U_11
    _atom_site_aniso_U_22
    _atom_site_aniso_U_33
    _atom_site_aniso_U_12
    _atom_site_aniso_U_13
    _atom_site_aniso_U_23
    N1 0.0836(19) 0.0705(17) 0.0477(15) -0.0095(15) 0.0066(13) -0.0014(12)
    N2 0.0788(18) 0.0773(18) 0.0418(14) -0.0052(14) 0.0106(12) 0.0011(12)
    O1 0.1105(19) 0.0922(17) 0.0476(13) -0.0258(14) 0.0190(12) -0.0067(12)
    O2 0.0928(17) 0.0963(17) 0.0417(12) -0.0020(14) 0.0095(11) 0.0066(11)
    C1 0.107(3) 0.090(3) 0.070(3) -0.021(2) 0.003(2) -0.007(2)
    C2 0.128(4) 0.108(3) 0.073(3) -0.017(3) 0.003(2) -0.024(2)
    C3 0.112(3) 0.099(3) 0.096(3) -0.005(3) -0.015(3) -0.027(3)
    C4 0.116(3) 0.080(3) 0.111(4) -0.016(2) -0.005(3) -0.015(3)
    C5 0.097(3) 0.080(3) 0.092(3) -0.011(2) 0.003(2) -0.001(2)
    C6 0.070(2) 0.069(2) 0.070(2) -0.0040(17) -0.0008(17) -0.0007(17)
    C7 0.066(2) 0.070(2) 0.060(2) 0.0028(17) 0.0038(15) 0.0030(16)
    C8 0.070(2) 0.067(2) 0.076(2) 0.0049(17) 0.0110(17) 0.0075(17)
    C9 0.086(3) 0.126(4) 0.171(4) 0.035(3) 0.035(3) 0.065(3)
    C10 0.1334(19) 0.1375(19) 0.1356(19) 0.0024(10) 0.0091(10) 0.0072(10)
    C11 0.153(5) 0.165(5) 0.132(5) 0.029(4) 0.076(4) 0.063(4)
    C12 0.145(5) 0.131(4) 0.095(4) 0.007(3) 0.021(3) 0.047(3)
    C13 0.085(3) 0.114(3) 0.084(3) 0.004(2) 0.010(2) 0.030(2)
    C14 0.0672(19) 0.072(2) 0.0485(18) 0.0027(17) 0.0073(15) -0.0005(15)
    C15 0.0619(18) 0.0671(19) 0.0464(17) 0.0090(16) 0.0051(13) -0.0028(14)
    C16 0.069(2) 0.078(2) 0.0472(18) 0.0135(18) 0.0011(15) 0.0014(15)
    C17 0.110(3) 0.104(3) 0.0447(19) 0.004(3) 0.0011(19) -0.0018(18)
    C18 0.115(3) 0.112(3) 0.063(3) 0.003(3) -0.008(2) -0.021(2)
    C19 0.098(3) 0.097(3) 0.076(3) -0.011(2) -0.001(2) -0.017(2)
    C20 0.080(2) 0.088(2) 0.058(2) 0.005(2) 0.0109(17) -0.0070(18)
_geom_special_details
;
 All s.u.'s (except the s.u. in the dihedral angle between two l.s. planes)
 are estimated using the full covariance matrix. The cell s.u.'s are taken
 into account individually in the estimation of s.u.'s in distances, angles
 and torsion angles; correlations between s.u.'s in cell parameters are only
 used when they are defined by crystal symmetry. An approximate (isotropic)
 treatment of cell s.u.'s is used for estimating s.u.'s involving l.s. planes.
;
loop_
    _geom_bond_atom_site_label_1
    _geom_bond_atom_site_label_2
    _geom_bond_site_symmetry_2
    _geom_bond_distance
    _geom_bond_publ_flag
    N1 C7 . 1.289(4) ?
    N1 N2 . 1.370(3) ?
    N2 C14 . 1.347(4) ?
    N2 H2B . 0.8600 ?
    O1 C14 . 1.230(4) ?
    O2 C16 . 1.361(4) ?
    O2 H2A . 0.8200 ?
    C1 C2 . 1.365(5) ?
    C1 C6 . 1.380(5) ?
    C1 H1 . 0.9300 ?
    C2 C3 . 1.365(6) ?
    C2 H2 . 0.9300 ?
    C3 C4 . 1.345(6) ?
    C3 H3 . 0.9300 ?
    C4 C5 . 1.384(6) ?
    C4 H4 . 0.9300 ?
    C5 C6 . 1.381(5) ?
    C5 H5 . 0.9300 ?
    C6 C7 . 1.472(4) ?
    C7 C8 . 1.481(4) ?
    C8 C9 . 1.360(5) ?
    C8 C13 . 1.380(5) ?
    C9 C10 . 1.390(7) ?
    C9 H9 . 0.9300 ?
    C10 C11 . 1.382(8) ?
    C10 H10 . 0.9300 ?
    C11 C12 . 1.336(7) ?
    C11 H11 . 0.9300 ?
    C12 C13 . 1.387(6) ?
    C12 H12 . 0.9300 ?
    C13 H13 . 0.9300 ?
    C14 C15 . 1.484(4) ?
    C15 C20 . 1.387(5) ?
    C15 C16 . 1.401(4) ?
    C16 C17 . 1.382(5) ?
    C17 C18 . 1.354(6) ?
    C17 H17 . 0.9300 ?
    C18 C19 . 1.372(5) ?
    C18 H18 . 0.9300 ?
    C19 C20 . 1.369(5) ?
    C19 H19 . 0.9300 ?
    C20 H20 . 0.9300 ?
loop_
    _geom_angle_atom_site_label_1
    _geom_angle_atom_site_label_2
    _geom_angle_atom_site_label_3
    _geom_angle_site_symmetry_1
    _geom_angle_site_symmetry_3
    _geom_angle
    _geom_angle_publ_flag
    C7 N1 N2 . . 116.7(3) ?
    C14 N2 N1 . . 120.3(2) ?
    C14 N2 H2B . . 119.9 ?
    N1 N2 H2B . . 119.9 ?
    C16 O2 H2A . . 109.5 ?
    C2 C1 C6 . . 121.0(4) ?
    C2 C1 H1 . . 119.5 ?
    C6 C1 H1 . . 119.5 ?
    C1 C2 C3 . . 120.5(4) ?
    C1 C2 H2 . . 119.7 ?
    C3 C2 H2 . . 119.7 ?
    C4 C3 C2 . . 119.6(4) ?
    C4 C3 H3 . . 120.2 ?
    C2 C3 H3 . . 120.2 ?
    C3 C4 C5 . . 120.7(4) ?
    C3 C4 H4 . . 119.6 ?
    C5 C4 H4 . . 119.6 ?
    C6 C5 C4 . . 120.3(4) ?
    C6 C5 H5 . . 119.9 ?
    C4 C5 H5 . . 119.9 ?
    C1 C6 C5 . . 117.8(3) ?
    C1 C6 C7 . . 121.8(3) ?
    C5 C6 C7 . . 120.4(3) ?
    N1 C7 C6 . . 117.3(3) ?
    N1 C7 C8 . . 123.2(3) ?
    C6 C7 C8 . . 119.5(3) ?
    C9 C8 C13 . . 118.9(4) ?
    C9 C8 C7 . . 121.6(4) ?
    C13 C8 C7 . . 119.4(3) ?
    C8 C9 C10 . . 119.9(5) ?
    C8 C9 H9 . . 120.0 ?
    C10 C9 H9 . . 120.0 ?
    C11 C10 C9 . . 119.5(5) ?
    C11 C10 H10 . . 120.3 ?
    C9 C10 H10 . . 120.3 ?
    C12 C11 C10 . . 121.2(5) ?
    C12 C11 H11 . . 119.4 ?
    C10 C11 H11 . . 119.4 ?
    C11 C12 C13 . . 118.8(5) ?
    C11 C12 H12 . . 120.6 ?
    C13 C12 H12 . . 120.6 ?
    C8 C13 C12 . . 121.4(4) ?
    C8 C13 H13 . . 119.3 ?
    C12 C13 H13 . . 119.3 ?
    O1 C14 N2 . . 121.7(3) ?
    O1 C14 C15 . . 120.9(3) ?
    N2 C14 C15 . . 117.4(3) ?
    C20 C15 C16 . . 117.1(3) ?
    C20 C15 C14 . . 117.0(3) ?
    C16 C15 C14 . . 125.8(3) ?
    O2 C16 C17 . . 121.1(3) ?
    O2 C16 C15 . . 119.2(3) ?
    C17 C16 C15 . . 119.7(3) ?
    C18 C17 C16 . . 121.1(4) ?
    C18 C17 H17 . . 119.5 ?
    C16 C17 H17 . . 119.5 ?
    C17 C18 C19 . . 120.6(4) ?
    C17 C18 H18 . . 119.7 ?
    C19 C18 H18 . . 119.7 ?
    C20 C19 C18 . . 118.8(4) ?
    C20 C19 H19 . . 120.6 ?
    C18 C19 H19 . . 120.6 ?
    C19 C20 C15 . . 122.6(3) ?
    C19 C20 H20 . . 118.7 ?
    C15 C20 H20 . . 118.7 ?
loop_
    _geom_hbond_atom_site_label_D
    _geom_hbond_atom_site_label_H
    _geom_hbond_atom_site_label_A
    _geom_hbond_site_symmetry_A
    _geom_hbond_distance_DH
    _geom_hbond_distance_HA
    _geom_hbond_distance_DA
    _geom_hbond_angle_DHA
    _geom_hbond_publ_flag
    N2 H2B O2 . 0.86 1.95 2.635(3) 135.8 y
    O2 H2A O1 3_555 0.82 1.87 2.688(3) 171.6 y
data_global
_journal_date_recd_electronic     2009-01-10
_journal_date_accepted     2009-02-25
_journal_name_full     'Acta Crystallographica, Section E'
_journal_year     2009
_journal_volume     65
_journal_issue      4
_journal_page_first     o659
_journal_page_last     o659
_journal_paper_category     QO
_journal_coeditor_code     RK2128
_publ_contact_author_name     'Yanfei Li'
_publ_contact_author_address
;
 Department of Material and Chemical Engineering, Taishan University,
 271021 Taian, Shandong, People's Republic of China
;
_publ_contact_author_email     klsz79@163.com
_publ_contact_author_fax     '86 538 6715159'
_publ_contact_author_phone     '86 538 6715360'
_publ_section_title
;
<i>N</i>'-(Diphenylmethylene)-2-hydroxybenzohydrazide
;
loop_
    _publ_author_name
    _publ_author_address
    'Yanfei Li'
;
Department of Materials and Chemical Engineering, Taishan University,
271021 Taian, Shandong, People's Republic of China
;
    'Chunhua Chen'
;
No. 1 Middle School of Qufu, 273100 Ji'ning, Shandong,
People's Republic of China
;
    'Rongdong Yang'
;
Department of Materials and Chemical Engineering, Taishan University,
271021 Taian, Shandong, People's Republic of China
;
    'Rengao Zhao'
;
Department of Materials and Chemical Engineering, Taishan University,
271021 Taian, Shandong, People's Republic of China
;
