# Supplementary material for: N′-(Diphenyl­methyl­ene)-2-hydroxy­benzo­hydrazide
Source: Acta Crystallogr Sect E Struct Rep Online. 2009 Mar 6;65(Pt 4):o659. doi: 10.1107/S1600536809006916 (PMC2968923; doi:10.1107/S1600536809006916)
Supplement: Supplementary file 2 [file e-65-0o659-Isup2.hkl]

# 
# h,k,l, Fc-squared, Fo-squared, sigma(Fo-squared) and status flag 
# 
data_I
_shelx_title ' 1 in I4(1)/a' 
_shelx_refln_list_code          4 
_shelx_F_calc_maximum      505.51 
_exptl_crystal_F_000      2656.00 
_reflns_d_resolution_high  0.8407 
 
loop_ 
 _symmetry_equiv_pos_as_xyz 
 'x, y, z' 
 '-x+1/2, -y, z+1/2' 
 '-y+3/4, x+1/4, z+1/4' 
 'y+3/4, -x+3/4, z+3/4' 
 'x+1/2, y+1/2, z+1/2' 
 '-x+1, -y+1/2, z+1' 
 '-y+5/4, x+3/4, z+3/4' 
 'y+5/4, -x+5/4, z+5/4' 
 '-x, -y, -z' 
 'x-1/2, y, -z-1/2' 
 'y-3/4, -x-1/4, -z-1/4' 
 '-y-3/4, x-3/4, -z-3/4' 
 '-x+1/2, -y+1/2, -z+1/2' 
 'x, y+1/2, -z' 
 'y-1/4, -x+1/4, -z+1/4' 
 '-y-1/4, x-1/4, -z-1/4' 
 
_cell_length_a    16.5157 
_cell_length_b    16.5157 
_cell_length_c    24.4007 
_cell_angle_alpha  90.000 
_cell_angle_beta   90.000 
_cell_angle_gamma  90.000 
 
_shelx_F_squared_multiplier     1.000 
 
loop_ 
 _refln_index_h 
 _refln_index_k 
 _refln_index_l 
 _refln_F_squared_calc 
 _refln_F_squared_meas 
 _refln_F_squared_sigma 
 _refln_observed_status 
   0   2   0    88311.32    63145.20    440.49 o 
   2   2   0     5352.83     5702.49    589.24 o 
  -2   4   0    30489.03    25531.27   1003.99 o 
   0   4   0    55968.55    45227.67   3321.15 o 
   2   4   0   118974.34    93677.70   5973.10 o 
   4   4   0    87315.29    79285.36   3654.58 o 
  -4   6   0       10.04        1.43     10.94 o 
  -2   6   0     3889.65     3577.19    200.03 o 
   0   6   0    26490.26    24173.54   1333.83 o 
   2   6   0    14517.91    12125.25    838.99 o 
   4   6   0     1172.13     1585.40    130.74 o 
   6   6   0     3821.70     4285.63    350.09 o 
  -6   8   0      212.02      213.61     23.46 o 
  -4   8   0      930.56     1118.93    123.97 o 
  -2   8   0      225.15      177.29     17.39 o 
   0   8   0    10732.77    11414.38    491.11 o 
   2   8   0      229.70      411.87     24.02 o 
   4   8   0      559.15      684.43     42.07 o 
   6   8   0      495.58      410.36     26.26 o 
   8   8   0     3610.12     3864.88    288.32 o 
  -8  10   0        2.83      -10.86     23.11 o 
  -6  10   0       14.19        2.78     19.04 o 
  -4  10   0      978.37     1104.53     56.52 o 
  -2  10   0     1190.96     1130.64     53.41 o 
   0  10   0        1.18      -18.50     12.33 o 
   2  10   0     3215.76     2813.29    175.01 o 
   4  10   0     4261.80     4022.85    340.91 o 
   6  10   0      819.08      765.86     59.97 o 
   8  10   0      569.42      461.56     46.20 o 
  10  10   0      381.68      299.43     46.97 o 
 -10  12   0        4.12        4.96     30.65 o 
  -8  12   0      256.14      351.08     49.99 o 
  -6  12   0       36.99       22.34     22.04 o 
  -4  12   0     2474.83     2555.65     91.94 o 
  -2  12   0     2745.37     3082.79    111.72 o 
   0  12   0       92.29       55.87     17.70 o 
   2  12   0      372.89      401.25     30.51 o 
   4  12   0      205.14      220.68     25.44 o 
   6  12   0      106.91      135.95     36.42 o 
   8  12   0      304.07      396.19     50.20 o 
  10  12   0        0.11      -15.12     31.22 o 
  12  12   0        0.26        6.54     35.00 o 
 -12  14   0      346.36      326.63     75.90 o 
 -10  14   0      212.20      272.70     54.16 o 
  -8  14   0      791.69      880.61     74.61 o 
  -6  14   0      109.93      105.75     31.64 o 
  -4  14   0        2.66      -16.29     20.74 o 
  -2  14   0        6.53        6.69     23.22 o 
   0  14   0      425.21      404.90     49.71 o 
   2  14   0        5.06        7.70     26.63 o 
   4  14   0      248.95      224.31     42.27 o 
   6  14   0      577.45      846.13     88.81 o 
   8  14   0        5.21       40.59     44.10 o 
  10  14   0      276.68      256.61     66.33 o 
  12  14   0       35.96       27.71     50.54 o 
 -10  16   0       46.91       25.22     42.12 o 
  -8  16   0        0.99       -0.83     38.17 o 
  -6  16   0       24.46        3.46     28.84 o 
  -4  16   0      130.37      136.57     43.89 o 
  -2  16   0        2.66      -27.04     31.00 o 
   0  16   0       22.56      -28.80     31.34 o 
   2  16   0        1.69      -17.40     39.83 o 
   4  16   0      393.73      476.53     76.38 o 
   6  16   0       49.47      -14.03     34.14 o 
   8  16   0        2.23        1.39     42.41 o 
  10  16   0       19.54      -24.51     48.38 o 
  -6  18   0        1.36       14.40     37.19 o 
  -4  18   0      200.33      296.45     60.60 o 
  -2  18   0       28.43        1.70     40.03 o 
   0  18   0        7.38      -12.05     38.35 o 
   2  18   0       11.13      -10.35     42.08 o 
   4  18   0       34.39      111.45     54.97 o 
   6  18   0        6.42       82.59     55.60 o 
   0   1   1      782.44      653.76     60.51 o 
  -1   2   1      602.47      489.17     28.73 o 
   1   2   1      190.39      258.31     11.61 o 
  -2   3   1    45152.27    39000.52   1621.78 o 
   0   3   1    16035.87    12688.97    440.97 o 
   2   3   1   255538.05   182825.30   7790.65 o 
  -3   4   1      634.91      572.85     24.50 o 
  -1   4   1     6290.23     5696.42    208.23 o 
   1   4   1      860.12     1020.54     37.83 o 
   3   4   1     6486.11     6182.64    247.90 o 
  -4   5   1     9094.49     9047.00    415.14 o 
  -2   5   1     5328.67     4305.31    152.62 o 
   0   5   1     2296.49     1934.94     68.28 o 
   2   5   1    96940.70    83511.81   4792.88 o 
   4   5   1     2279.62     2474.40    102.75 o 
  -5   6   1     9555.92    10098.61    348.56 o 
  -3   6   1      628.12      679.12     19.47 o 
  -1   6   1     3669.33     3712.52    131.50 o 
   1   6   1       58.37       47.54      7.75 o 
   3   6   1    24854.54    23129.87   1040.95 o 
   5   6   1    18344.53    20829.12    571.76 o 
  -6   7   1     9107.63     9680.18    468.22 o 
  -4   7   1     5425.58     4612.11    156.58 o 
  -2   7   1     3925.92     3715.06    129.40 o 
   0   7   1        5.68       -4.12      5.82 o 
   2   7   1    10025.91     9662.12    401.94 o 
   4   7   1     2599.39     3052.87    139.02 o 
   6   7   1    17016.73    18435.54    426.05 o 
  -7   8   1      305.12      235.89     24.35 o 
  -5   8   1      296.25      282.13     18.53 o 
  -3   8   1      476.51      370.63     20.79 o 
  -1   8   1      537.57      456.06     19.68 o 
   1   8   1      205.69      297.07     15.47 o 
   3   8   1      630.67      849.73     26.25 o 
   5   8   1       17.63       -7.71      9.64 o 
   7   8   1      390.06      335.43     23.48 o 
  -8   9   1      475.33      583.93     39.25 o 
  -6   9   1       19.20       15.82     12.34 o 
  -4   9   1     8651.21     8771.53    258.71 o 
  -2   9   1      317.97      398.12     23.45 o 
   0   9   1      645.14      435.69     19.26 o 
   2   9   1     8467.22     8622.29    281.52 o 
   4   9   1     1203.08      887.90     42.48 o 
   6   9   1      988.87      869.55     41.17 o 
   8   9   1      264.73      365.17     26.42 o 
  -9  10   1      799.93      874.00     66.10 o 
  -7  10   1      468.02      443.35     31.74 o 
  -5  10   1        2.11      -15.68     11.46 o 
  -3  10   1       52.39       48.83     14.67 o 
  -1  10   1     2283.23     2171.32     82.82 o 
   1  10   1     1360.44     1523.42     47.94 o 
   3  10   1     1322.49     1538.78     44.11 o 
   5  10   1      176.71      190.46     15.02 o 
   7  10   1        6.84        9.69     14.82 o 
   9  10   1       37.15       32.69     21.48 o 
 -10  11   1      169.97      118.23     26.85 o 
  -8  11   1      261.16      368.30     37.09 o 
  -6  11   1       41.26       34.64     15.35 o 
  -4  11   1      244.81      272.44     24.29 o 
  -2  11   1      357.05      380.07     25.83 o 
   0  11   1       21.11       33.41     10.85 o 
   2  11   1       68.25       90.65     13.26 o 
   4  11   1        0.86       -4.63      9.33 o 
   6  11   1      858.08      793.43     39.15 o 
   8  11   1      925.99     1141.63     77.92 o 
  10  11   1      649.53      611.64     47.97 o 
 -11  12   1      336.42      370.42     39.87 o 
  -9  12   1        3.11        5.05     21.03 o 
  -7  12   1       77.90       71.24     18.66 o 
  -5  12   1      176.41      189.04     23.78 o 
  -3  12   1       48.88       59.97     16.40 o 
  -1  12   1      216.24      218.00     21.56 o 
   1  12   1        8.93       10.30     10.60 o 
   3  12   1        6.08       -8.11     10.97 o 
   5  12   1        2.03       -5.71     16.03 o 
   7  12   1        2.56       11.57     17.21 o 
   9  12   1      276.36      218.15     34.34 o 
  11  12   1      148.83      177.32     31.65 o 
 -12  13   1        2.18       34.03     26.48 o 
 -10  13   1       83.01       56.07     25.31 o 
  -8  13   1        7.91       -2.49     19.03 o 
  -6  13   1       18.71       19.34     16.15 o 
  -4  13   1        8.81        7.50     14.72 o 
  -2  13   1       93.17       98.68     19.81 o 
   0  13   1      569.19      586.23     30.68 o 
   2  13   1        1.62        4.39     12.39 o 
   4  13   1      310.35      442.57     34.43 o 
   6  13   1       54.69        5.53     20.48 o 
   8  13   1       57.77       57.16     30.75 o 
  10  13   1       55.16       56.60     28.59 o 
  12  13   1       23.91       21.73     26.70 o 
 -13  14   1        0.09        4.67     27.22 o 
 -11  14   1        2.36       23.73     26.99 o 
  -9  14   1       31.10       50.05     26.45 o 
  -7  14   1        3.01       -2.19     16.86 o 
  -5  14   1        8.07       17.34     16.39 o 
  -3  14   1       36.64       29.68     17.81 o 
  -1  14   1      481.03      493.11     34.78 o 
   1  14   1        0.81      -23.23     15.49 o 
   3  14   1        0.29        2.08     16.92 o 
   5  14   1       17.83      -20.20     19.49 o 
   7  14   1      510.53      533.40     42.57 o 
   9  14   1      590.73      532.24     56.13 o 
  11  14   1       53.71       42.83     35.95 o 
  13  14   1       13.37       44.58     38.20 o 
 -12  15   1       15.42       36.15     29.20 o 
 -10  15   1       24.79       25.67     28.39 o 
  -8  15   1        0.53      -10.62     23.64 o 
  -6  15   1      201.47      230.62     29.21 o 
  -4  15   1      217.86      262.48     31.16 o 
  -2  15   1      132.34      150.17     28.33 o 
   0  15   1       65.07       45.67     23.83 o 
   2  15   1        0.90       17.49     23.27 o 
   4  15   1       14.03      -12.57     18.31 o 
   6  15   1        1.07        7.83     21.74 o 
   8  15   1        3.45       22.29     30.38 o 
  10  15   1        8.06        2.86     32.33 o 
  12  15   1        5.70       12.21     36.68 o 
 -11  16   1      106.18      104.22     35.20 o 
  -9  16   1        1.21       14.11     27.85 o 
  -7  16   1        3.78      -27.45     19.76 o 
  -5  16   1       30.55       36.23     23.94 o 
  -3  16   1       20.76        7.57     22.80 o 
  -1  16   1        7.24       12.99     23.41 o 
   1  16   1       17.49       -1.73     21.95 o 
   3  16   1        0.21        6.03     28.57 o 
   5  16   1        0.02       -0.13     25.46 o 
   7  16   1       77.48       54.89     33.45 o 
   9  16   1       29.62       43.26     35.74 o 
  11  16   1        0.06       27.32     37.47 o 
  -8  17   1        2.52      -15.92     29.00 o 
  -6  17   1       76.55      109.32     30.47 o 
  -4  17   1       19.17       14.27     25.62 o 
  -2  17   1       49.65       10.14     25.51 o 
   0  17   1       45.71       65.83     28.38 o 
   2  17   1       74.19       38.68     32.13 o 
   4  17   1       30.20        4.61     31.86 o 
   6  17   1       22.99       38.34     35.13 o 
   8  17   1       13.95       53.61     36.83 o 
  -7  18   1       16.45       44.82     33.87 o 
  -5  18   1        5.49        2.51     26.17 o 
  -3  18   1       17.06       18.48     27.91 o 
  -1  18   1        3.29       15.28     25.89 o 
   1  18   1        3.70       15.79     31.24 o 
   3  18   1       28.09       41.07     34.91 o 
   5  18   1       19.38       22.57     34.92 o 
   7  18   1        2.89       26.95     55.79 o 
  -4  19   1        8.17       43.12     31.97 o 
  -2  19   1       10.31      -10.64     27.11 o 
   0  19   1       40.65       48.77     38.40 o 
   2  19   1        2.26       16.14     35.41 o 
   4  19   1        0.02       -8.15     34.01 o 
   1   1   2     8547.54     9092.55    185.22 o 
   0   2   2     2065.04     1956.22     29.28 o 
   2   2   2    31048.12    28208.71   1273.83 o 
  -1   3   2    19903.31    18334.48    601.34 o 
   1   3   2     4998.19     5490.70    175.01 o 
   3   3   2    94527.13    86160.73   2526.74 o 
  -2   4   2     3938.98     3660.52     91.74 o 
   0   4   2    79694.54    68438.48   2181.02 o 
   2   4   2    15713.28    14495.86    486.58 o 
   4   4   2    25677.21    25593.13    951.11 o 
  -3   5   2     1723.42     1808.77     36.59 o 
  -1   5   2        2.05       -6.23      4.40 o 
   1   5   2      190.61       94.26      9.92 o 
   3   5   2    25394.36    24203.93   1135.23 o 
   5   5   2     2758.92     3073.30    106.80 o 
  -4   6   2       26.51       50.69      7.82 o 
  -2   6   2     1223.42     1523.51     35.02 o 
   0   6   2      772.35      913.18     37.99 o 
   2   6   2     3329.85     2664.89    103.93 o 
   4   6   2    13912.75    12561.99    533.90 o 
   6   6   2      827.33      770.62     34.41 o 
  -5   7   2     3286.80     3061.70     78.04 o 
  -3   7   2      154.39      132.80      9.29 o 
  -1   7   2      340.71      216.95     12.21 o 
   1   7   2     3526.69     3164.58    109.56 o 
   3   7   2     8535.72     8405.23    288.53 o 
   5   7   2     1759.40     1575.04     73.89 o 
   7   7   2      435.50      338.62     21.72 o 
  -6   8   2        9.09       31.68     11.44 o 
  -4   8   2    10506.55    10693.82    344.30 o 
  -2   8   2      289.07      258.12     13.91 o 
   0   8   2      700.49      487.27     19.81 o 
   2   8   2     3092.56     3350.54    133.56 o 
   4   8   2    24219.68    24464.98    821.27 o 
   6   8   2     2282.06     3017.36    110.00 o 
   8   8   2      281.04      327.79     24.12 o 
  -7   9   2      387.48      345.52     27.21 o 
  -5   9   2      384.18      366.93     24.24 o 
  -3   9   2      746.04      862.59     19.78 o 
  -1   9   2     6223.84     5921.56    201.83 o 
   1   9   2     2123.23     2155.63    106.80 o 
   3   9   2     1618.67     1628.67     59.33 o 
   5   9   2      142.84      104.67     13.28 o 
   7   9   2     1177.15     1323.47     52.59 o 
   9   9   2      249.36      278.00     32.76 o 
  -8  10   2      184.04      163.20     27.65 o 
  -6  10   2        1.49        7.03     14.33 o 
  -4  10   2     2606.39     2801.14     97.21 o 
  -2  10   2     1233.45     1353.31     31.98 o 
   0  10   2      139.06      144.12     15.13 o 
   2  10   2      486.92      481.94     19.61 o 
   4  10   2       10.44       -6.73      8.85 o 
   6  10   2     1327.96     1478.38     46.31 o 
   8  10   2       25.45      -16.15     14.73 o 
  10  10   2      100.63      115.66     27.74 o 
  -9  11   2      241.53      158.71     31.84 o 
  -7  11   2       35.37       20.46     17.88 o 
  -5  11   2       57.16       80.75     17.52 o 
  -3  11   2      126.83      101.37     18.20 o 
  -1  11   2     2094.51     2067.38     70.31 o 
   1  11   2      500.55      441.90     22.99 o 
   3  11   2      158.08      111.61     14.02 o 
   5  11   2      498.84      596.12     30.94 o 
   7  11   2      186.12      191.98     23.94 o 
   9  11   2       94.96      113.84     27.98 o 
  11  11   2      426.26      445.51     45.16 o 
 -10  12   2       33.78       72.44     28.71 o 
  -8  12   2       77.54       57.24     22.12 o 
  -6  12   2       59.44       79.26     19.20 o 
  -4  12   2      104.78      111.55     20.39 o 
  -2  12   2      343.39      283.13     25.32 o 
   0  12   2      773.86      779.15     26.89 o 
   2  12   2      406.26      419.16     23.79 o 
   4  12   2       30.41        1.87     11.40 o 
   6  12   2      343.59      249.15     29.59 o 
   8  12   2       53.37       36.55     21.65 o 
  10  12   2      421.63      404.66     43.97 o 
  12  12   2      306.71      273.23     38.09 o 
 -11  13   2       48.24       84.35     28.03 o 
  -9  13   2        5.81      -25.53     23.66 o 
  -7  13   2        0.16        3.35     17.09 o 
  -5  13   2       54.44       36.07     17.98 o 
  -3  13   2       31.18       39.42     17.49 o 
  -1  13   2       14.27       12.30     16.37 o 
   1  13   2       12.72       11.73     13.86 o 
   3  13   2        5.23      -12.41     11.73 o 
   5  13   2       18.23      -21.64     16.06 o 
   7  13   2        7.95        6.86     21.49 o 
   9  13   2        6.68        2.88     27.53 o 
  11  13   2        9.81       19.89     25.58 o 
  13  13   2      115.09      123.28     33.27 o 
 -12  14   2        9.62       48.84     30.25 o 
 -10  14   2        7.82       31.06     26.57 o 
  -8  14   2        0.03       -6.43     22.24 o 
  -6  14   2       16.04        5.96     17.60 o 
  -4  14   2        0.82      -13.50     15.67 o 
  -2  14   2      235.25      197.44     27.15 o 
   0  14   2       92.18       41.66     19.87 o 
   2  14   2       26.62       26.13     15.98 o 
   4  14   2       79.57       58.29     22.24 o 
   6  14   2        9.59        5.48     22.47 o 
   8  14   2      209.74      127.16     36.94 o 
  10  14   2      141.81      181.29     43.35 o 
  12  14   2      175.95      153.45     44.17 o 
 -11  15   2       56.55       54.06     29.39 o 
  -9  15   2       50.15       -5.21     25.53 o 
  -7  15   2       14.51       29.52     21.00 o 
  -5  15   2       47.43       45.32     21.77 o 
  -3  15   2       20.70       -3.37     17.88 o 
  -1  15   2      170.79      145.87     25.82 o 
   1  15   2      109.13      132.09     27.70 o 
   3  15   2       60.25       87.26     31.94 o 
   5  15   2       85.70       99.15     26.71 o 
   7  15   2       88.67       81.40     30.63 o 
   9  15   2       30.01       24.20     32.07 o 
  11  15   2       33.70       22.36     36.28 o 
 -10  16   2       13.57       -2.56     27.82 o 
  -8  16   2        0.00       13.29     29.92 o 
  -6  16   2       30.41       32.30     23.50 o 
  -4  16   2       85.57       58.14     25.05 o 
  -2  16   2      192.51      204.32     34.56 o 
   0  16   2       19.32      -15.03     22.07 o 
   2  16   2      194.22      138.98     37.54 o 
   4  16   2       65.91       43.01     33.29 o 
   6  16   2      187.15      175.65     32.57 o 
   8  16   2       16.35       49.88     35.68 o 
  10  16   2        8.68        7.65     36.78 o 
  -9  17   2       14.98       -5.68     32.26 o 
  -7  17   2       10.14        7.18     26.35 o 
  -5  17   2       28.11       15.10     24.16 o 
  -3  17   2       20.32       16.97     24.64 o 
  -1  17   2       17.51       -8.31     23.57 o 
   1  17   2       11.55       13.45     29.95 o 
   3  17   2      101.39      144.65     40.14 o 
   5  17   2       42.91       50.66     35.13 o 
   7  17   2       35.02       42.80     41.58 o 
   9  17   2       14.79       29.22     34.81 o 
  -6  18   2       23.93       61.13     32.97 o 
  -4  18   2       35.18       25.29     28.46 o 
  -2  18   2       33.80       32.77     28.85 o 
   0  18   2        1.96      -10.89     31.36 o 
   2  18   2       40.95       41.21     35.59 o 
   4  18   2        8.20       11.79     33.43 o 
   6  18   2        0.11       43.15     45.85 o 
  -3  19   2        6.05       11.52     28.66 o 
  -1  19   2       72.46       87.76     38.39 o 
   1  19   2       25.91       22.56     36.40 o 
   3  19   2       44.36       68.05     40.02 o 
   0   1   3     1112.32     1282.15     22.79 o 
  -1   2   3    74296.92    64843.41   1491.31 o 
   1   2   3     2581.21     2316.59     31.67 o 
  -2   3   3    10801.04    10750.75    462.91 o 
   0   3   3    12321.18    12121.80    195.75 o 
   2   3   3    59432.29    53529.32   1449.87 o 
  -3   4   3     7151.22     7149.78    236.17 o 
  -1   4   3     9802.95     9135.34    294.08 o 
   1   4   3    24875.60    23539.77    705.11 o 
   3   4   3    23054.31    22027.13    793.45 o 
  -4   5   3     4171.57     3624.65    143.72 o 
  -2   5   3       85.47       81.05      7.47 o 
   0   5   3    36862.78    31165.32   1005.90 o 
   2   5   3      370.44      614.52     17.53 o 
   4   5   3     8400.74     7173.18    306.76 o 
  -5   6   3     1189.29     1001.82     32.87 o 
  -3   6   3     1703.18     1687.72     54.99 o 
  -1   6   3       26.90       20.68      5.93 o 
   1   6   3      104.08       49.82      9.22 o 
   3   6   3      404.93      567.30     20.18 o 
   5   6   3    16496.06    15178.24    665.30 o 
  -6   7   3      556.58      457.44     18.54 o 
  -4   7   3     4088.27     3868.37    115.38 o 
  -2   7   3     1617.99     1954.93     59.16 o 
   0   7   3        9.71       -1.40      5.93 o 
   2   7   3       13.02       -1.64      6.85 o 
   4   7   3     4403.27     4569.49    199.97 o 
   6   7   3      375.49      367.25     16.39 o 
  -7   8   3       57.51       74.46     16.94 o 
  -5   8   3      378.61      382.32     17.71 o 
  -3   8   3       12.90       15.06      7.36 o 
  -1   8   3       58.63       41.90      8.87 o 
   1   8   3      339.45      280.10     15.30 o 
   3   8   3      821.92      678.12     21.42 o 
   5   8   3    12594.06    12805.95    487.05 o 
   7   8   3       40.94       25.48     13.17 o 
  -8   9   3     1174.98     1111.87     49.70 o 
  -6   9   3      463.19      490.59     26.30 o 
  -4   9   3        4.98        3.16      9.43 o 
  -2   9   3       53.28       57.61      9.36 o 
   0   9   3     1452.45     1174.03     47.49 o 
   2   9   3     1692.37     1448.88     52.89 o 
   4   9   3       90.49      122.43     13.27 o 
   6   9   3      158.53      184.12     17.44 o 
   8   9   3       41.11       16.47     15.90 o 
  -9  10   3      216.81      198.94     31.53 o 
  -7  10   3      307.44      260.44     26.38 o 
  -5  10   3      536.98      497.59     28.61 o 
  -3  10   3      362.39      387.42     21.71 o 
  -1  10   3     2852.49     2666.44     91.27 o 
   1  10   3      700.87      734.44     31.45 o 
   3  10   3      192.82      235.30     15.45 o 
   5  10   3      497.50      651.71     28.21 o 
   7  10   3      372.27      346.72     34.07 o 
   9  10   3      974.55     1056.98     64.40 o 
 -10  11   3       17.08       74.04     26.59 o 
  -8  11   3      131.58      131.01     28.41 o 
  -6  11   3      246.97      250.89     24.92 o 
  -4  11   3      743.07      819.50     35.10 o 
  -2  11   3     2737.87     2970.38     97.14 o 
   0  11   3       73.07       95.15     13.80 o 
   2  11   3      243.89      223.90     19.42 o 
   4  11   3        4.44       -1.66     10.87 o 
   6  11   3      135.74      176.75     22.94 o 
   8  11   3      323.12      338.58     32.39 o 
  10  11   3      206.50      200.60     34.01 o 
 -11  12   3        0.48      -14.84     25.17 o 
  -9  12   3      489.94      566.17     46.62 o 
  -7  12   3       79.09       63.96     21.89 o 
  -5  12   3       68.54       73.19     18.94 o 
  -3  12   3      397.75      395.50     28.34 o 
  -1  12   3      374.97      465.76     28.83 o 
   1  12   3       89.33       77.15     15.31 o 
   3  12   3      184.91      195.73     17.80 o 
   5  12   3       84.06      134.71     23.96 o 
   7  12   3      117.03      151.02     27.42 o 
   9  12   3      616.86      550.86     46.00 o 
  11  12   3       15.71        9.79     25.24 o 
 -12  13   3      202.64      161.04     34.45 o 
 -10  13   3       35.30       12.73     26.37 o 
  -8  13   3       11.40       25.47     25.74 o 
  -6  13   3       29.48       -0.85     15.96 o 
  -4  13   3        0.39      -12.58     14.90 o 
  -2  13   3      259.77      238.25     28.94 o 
   0  13   3      245.13      243.23     27.60 o 
   2  13   3       49.87       51.00     15.23 o 
   4  13   3      478.44      381.82     30.21 o 
   6  13   3      332.04      351.20     34.12 o 
   8  13   3      176.29      151.46     37.05 o 
  10  13   3       20.84       16.02     30.38 o 
  12  13   3        0.54       16.24     28.52 o 
 -13  14   3        1.41      -20.52     26.52 o 
 -11  14   3        8.36       22.76     26.09 o 
  -9  14   3      311.19      331.29     43.33 o 
  -7  14   3       14.43       11.61     21.49 o 
  -5  14   3        3.03       -5.50     17.52 o 
  -3  14   3        9.76       -1.53     18.33 o 
  -1  14   3       37.86       40.68     20.50 o 
   1  14   3      412.01      457.41     33.68 o 
   3  14   3       10.99        3.29     16.92 o 
   5  14   3        0.33      -25.98     18.34 o 
   7  14   3       72.56       27.87     26.34 o 
   9  14   3       34.82       62.81     35.64 o 
  11  14   3        8.99       11.57     32.37 o 
  13  14   3       88.31       93.82     37.52 o 
 -12  15   3       11.71       34.37     31.27 o 
 -10  15   3        8.56        0.58     26.98 o 
  -8  15   3       35.46       32.16     26.12 o 
  -6  15   3        3.09      -16.58     19.41 o 
  -4  15   3        4.63        2.81     20.09 o 
  -2  15   3       14.19       -6.99     19.34 o 
   0  15   3        5.27        7.38     20.14 o 
   2  15   3      108.81       94.81     23.83 o 
   4  15   3        7.98       -1.00     20.15 o 
   6  15   3       31.25       26.02     24.15 o 
   8  15   3      121.69      121.47     38.71 o 
  10  15   3       44.63       51.78     35.07 o 
  12  15   3        0.19       25.44     37.27 o 
 -11  16   3        0.92      -21.44     28.82 o 
  -9  16   3        8.44        3.45     30.40 o 
  -7  16   3       25.81       18.82     25.81 o 
  -5  16   3       16.96       11.92     22.36 o 
  -3  16   3      279.66      380.16     36.86 o 
  -1  16   3      201.61      223.05     31.47 o 
   1  16   3       10.02        6.43     24.31 o 
   3  16   3       12.41       91.55     35.06 o 
   5  16   3       16.62       16.27     28.07 o 
   7  16   3       18.01       29.04     29.43 o 
   9  16   3        0.25       -1.70     33.52 o 
  11  16   3        3.67       11.27     37.31 o 
  -8  17   3       56.84       54.82     34.18 o 
  -6  17   3        2.93        0.48     26.06 o 
  -4  17   3       22.12       16.38     23.95 o 
  -2  17   3       53.53        2.07     24.44 o 
   0  17   3       72.93       55.69     27.58 o 
   2  17   3       36.44       -7.63     27.89 o 
   4  17   3       57.43       84.90     36.67 o 
   6  17   3      185.08      163.44     44.48 o 
   8  17   3       14.69       29.52     35.50 o 
  -7  18   3        2.27       13.38     27.45 o 
  -5  18   3       19.89       20.42     27.43 o 
  -3  18   3       18.08        9.71     28.03 o 
  -1  18   3       61.51       81.39     31.37 o 
   1  18   3      122.04      138.88     42.86 o 
   3  18   3       38.00       25.75     35.42 o 
   5  18   3       58.30      124.75     42.49 o 
   7  18   3        0.38       80.85     65.76 o 
  -4  19   3       24.83        8.78     29.55 o 
  -2  19   3        4.56        8.35     29.26 o 
   0  19   3        3.61       17.62     35.65 o 
   2  19   3       15.94       27.52     36.47 o 
   4  19   3        6.60       22.26     36.51 o 
   0   0   4    25011.21    27359.96    245.03 o 
   1   1   4       32.36       56.23      7.08 o 
   0   2   4      306.99      567.96     15.82 o 
   2   2   4     5670.88     5423.86    119.49 o 
  -1   3   4   105335.84    94328.95   1912.97 o 
   1   3   4      791.27      820.55     21.05 o 
   3   3   4      459.12      424.51     17.09 o 
  -2   4   4      954.10      817.96     29.56 o 
   0   4   4      655.80      690.89     15.67 o 
   2   4   4     3920.14     3899.12    126.43 o 
   4   4   4     3228.95     3018.38     82.70 o 
  -3   5   4      829.97     1047.83     34.01 o 
  -1   5   4     1182.77      853.06     42.20 o 
   1   5   4      177.72      251.03     12.99 o 
   3   5   4      275.18      198.29     12.43 o 
   5   5   4      253.80      450.81     15.29 o 
  -4   6   4        0.03        4.06      5.57 o 
  -2   6   4     1348.08     1407.23     39.35 o 
   0   6   4     4892.69     4668.61    137.68 o 
   2   6   4    12912.34    11612.44    332.79 o 
   4   6   4      838.65      509.97     32.06 o 
   6   6   4     2522.45     2845.48    101.73 o 
  -5   7   4      716.65      759.52     23.95 o 
  -3   7   4     1229.80     1362.29     42.74 o 
  -1   7   4      251.68      198.51     12.28 o 
   1   7   4     5195.39     5349.00    155.81 o 
   3   7   4      814.78     1061.84     77.75 o 
   5   7   4     2362.18     2471.34    107.96 o 
   7   7   4     1709.59     1918.42     55.02 o 
  -6   8   4       36.00       24.21     10.08 o 
  -4   8   4        8.10       12.26      9.18 o 
  -2   8   4      257.16      172.88     12.79 o 
   0   8   4      197.77      227.67     14.17 o 
   2   8   4      364.01      297.97     18.19 o 
   4   8   4       20.18      -13.45      8.96 o 
   6   8   4      769.88      654.79     30.69 o 
   8   8   4     1621.57     1617.05     57.20 o 
  -7   9   4       92.91      127.84     18.71 o 
  -5   9   4      352.71      403.69     29.39 o 
  -3   9   4      720.54      928.30     28.19 o 
  -1   9   4      527.70      588.90     19.92 o 
   1   9   4     7725.67     6354.28    195.24 o 
   3   9   4      311.06      532.37     19.11 o 
   5   9   4     5462.69     5053.08    223.97 o 
   7   9   4     4916.70     4763.91    134.91 o 
   9   9   4       35.15       79.82     23.79 o 
  -8  10   4      318.11      287.84     32.98 o 
  -6  10   4       37.33       45.03     16.62 o 
  -4  10   4        2.91       -5.85     11.19 o 
  -2  10   4     1126.02     1045.65     26.89 o 
   0  10   4       41.99       43.16     11.05 o 
   2  10   4      336.83      237.61     15.93 o 
   4  10   4     2708.61     2424.01     90.21 o 
   6  10   4       96.92      137.15     20.74 o 
   8  10   4      111.55       77.73     20.93 o 
  10  10   4      326.63      453.28     41.74 o 
  -9  11   4      373.43      279.80     35.65 o 
  -7  11   4       55.24       46.33     18.83 o 
  -5  11   4      203.07      274.58     24.65 o 
  -3  11   4      121.09      123.46     18.89 o 
  -1  11   4        6.98       22.45     10.32 o 
   1  11   4        0.01       10.29     10.97 o 
   3  11   4        5.48        0.00     10.53 o 
   5  11   4      203.97      327.86     26.00 o 
   7  11   4     2383.36     2302.22    110.02 o 
   9  11   4      299.72      231.93     35.08 o 
  11  11   4      309.31      379.22     43.29 o 
 -10  12   4       17.69       17.53     23.95 o 
  -8  12   4       30.82       20.18     24.18 o 
  -6  12   4       50.13       25.56     17.06 o 
  -4  12   4      403.03      436.93     32.88 o 
  -2  12   4       72.16       76.92     17.93 o 
   0  12   4        6.26        7.93     12.97 o 
   2  12   4      299.62      359.50     22.63 o 
   4  12   4       10.31       20.02     13.12 o 
   6  12   4     1016.06     1028.88     74.56 o 
   8  12   4      203.06      274.71     32.02 o 
  10  12   4       10.51       16.11     24.89 o 
  12  12   4       94.03      101.40     33.84 o 
 -11  13   4      126.92       85.85     31.35 o 
  -9  13   4       14.78       11.15     25.56 o 
  -7  13   4       39.11        3.54     23.96 o 
  -5  13   4       36.88       41.24     19.21 o 
  -3  13   4      279.48      273.78     29.45 o 
  -1  13   4      655.23      779.33     41.71 o 
   1  13   4      261.42      322.23     27.08 o 
   3  13   4      143.83      197.88     21.27 o 
   5  13   4        2.41      -11.90     17.24 o 
   7  13   4       27.78       35.72     24.98 o 
   9  13   4       28.42       52.82     30.71 o 
  11  13   4       57.38       74.79     35.42 o 
  13  13   4       52.64       60.97     33.83 o 
 -12  14   4       27.73        4.09     29.16 o 
 -10  14   4        9.08       13.94     28.90 o 
  -8  14   4       37.95        8.77     26.83 o 
  -6  14   4       93.96      113.74     26.90 o 
  -4  14   4      214.31      242.82     31.26 o 
  -2  14   4      211.15      154.35     26.84 o 
   0  14   4        1.13      -12.28     18.39 o 
   2  14   4       36.49       21.19     15.67 o 
   4  14   4      250.24      249.25     28.66 o 
   6  14   4       33.61       10.33     21.70 o 
   8  14   4       91.23       46.32     31.50 o 
  10  14   4       37.84       48.18     33.40 o 
  12  14   4        4.83       -1.16     32.52 o 
 -11  15   4        0.01      -38.06     25.37 o 
  -9  15   4        4.99       -8.89     29.10 o 
  -7  15   4       48.07       65.54     35.15 o 
  -5  15   4       94.89       89.56     26.79 o 
  -3  15   4      136.35      105.00     26.79 o 
  -1  15   4       91.62       74.83     25.51 o 
   1  15   4       62.17        7.79     17.81 o 
   3  15   4       39.08       11.03     20.55 o 
   5  15   4       30.45       23.56     23.83 o 
   7  15   4        2.16      -19.97     25.88 o 
   9  15   4       29.55       73.61     37.43 o 
  11  15   4       92.47       39.25     38.17 o 
 -10  16   4       22.04       26.51     32.65 o 
  -8  16   4        2.80      -18.44     28.85 o 
  -6  16   4      122.79      112.95     32.91 o 
  -4  16   4       14.48       -5.58     21.48 o 
  -2  16   4      454.19      551.81     41.33 o 
   0  16   4       52.28       44.62     23.25 o 
   2  16   4      151.86      205.28     42.32 o 
   4  16   4        5.84      -17.30     29.90 o 
   6  16   4      210.00      230.39     36.03 o 
   8  16   4        7.74       21.53     31.73 o 
  10  16   4       72.65       61.40     38.78 o 
  -9  17   4       12.02       25.43     32.46 o 
  -7  17   4       42.87       13.64     28.00 o 
  -5  17   4       58.62       72.31     27.60 o 
  -3  17   4        2.90      -18.05     23.49 o 
  -1  17   4       95.76       90.61     29.94 o 
   1  17   4       35.64       60.27     34.99 o 
   3  17   4       10.07       20.99     32.54 o 
   5  17   4        8.80      -13.66     32.58 o 
   7  17   4        2.41        8.62     33.14 o 
   9  17   4       26.12       11.17     35.60 o 
  -6  18   4        5.95      -32.85     26.14 o 
  -4  18   4       69.14       91.25     32.48 o 
  -2  18   4      293.05      287.39     41.54 o 
   0  18   4        2.36       12.68     32.59 o 
   2  18   4       54.68       77.14     36.60 o 
   4  18   4        1.75      -23.14     32.53 o 
   6  18   4       10.13       -3.96     42.39 o 
  -3  19   4       21.49       -9.23     28.54 o 
  -1  19   4        8.76        8.40     27.13 o 
   1  19   4        0.06      -20.93     32.65 o 
   3  19   4       22.59       30.55     37.44 o 
   0   1   5    11817.27    11461.28    401.26 o 
  -1   2   5    17997.33    18288.13    499.78 o 
   1   2   5       24.11       17.58      5.11 o 
  -2   3   5     7054.81     7665.87    171.44 o 
   0   3   5      439.34      412.99     14.64 o 
   2   3   5    31607.07    29672.30    477.88 o 
  -3   4   5     1603.16     1784.39     69.85 o 
  -1   4   5      320.60      236.93     11.13 o 
   1   4   5     1051.08     1010.33     20.37 o 
   3   4   5      497.07      682.68     19.26 o 
  -4   5   5     2224.48     2467.89     64.35 o 
  -2   5   5       24.88       70.05      7.63 o 
   0   5   5     3010.97     2820.22     48.97 o 
   2   5   5     1460.60     1514.80     35.75 o 
   4   5   5    14502.90    13257.46    408.22 o 
  -5   6   5      330.39      324.26     15.75 o 
  -3   6   5      211.54      218.94     12.46 o 
  -1   6   5     2656.21     3127.09     80.08 o 
   1   6   5     2995.41     3057.89     60.68 o 
   3   6   5      898.22     1157.66     41.91 o 
   5   6   5    11645.41    13001.43    454.34 o 
  -6   7   5      546.16      525.07     22.03 o 
  -4   7   5     1297.49     1521.12     53.10 o 
  -2   7   5     1851.81     1890.21     62.71 o 
   0   7   5      489.39      502.08     17.79 o 
   2   7   5     1278.87      984.68     38.68 o 
   4   7   5     3184.61     2707.05    101.92 o 
   6   7   5      562.56      653.96     33.35 o 
  -7   8   5      684.24      737.33     38.85 o 
  -5   8   5       91.63      157.82     15.98 o 
  -3   8   5      185.00      156.97     12.93 o 
  -1   8   5     1518.32     1496.21     41.79 o 
   1   8   5     2618.82     2607.53     71.58 o 
   3   8   5     4793.13     4699.05    181.93 o 
   5   8   5       88.74       61.75     12.49 o 
   7   8   5      725.37      735.41     30.66 o 
  -8   9   5      363.65      386.14     31.00 o 
  -6   9   5      465.41      444.42     26.22 o 
  -4   9   5      650.87      755.42     29.19 o 
  -2   9   5       36.02       31.39      9.77 o 
   0   9   5     1905.88     1752.42     52.95 o 
   2   9   5       50.88       23.50     12.53 o 
   4   9   5      171.61       85.97     13.92 o 
   6   9   5      488.08      446.76     26.27 o 
   8   9   5        3.89        7.38     17.28 o 
  -9  10   5      105.45      123.58     28.10 o 
  -7  10   5      188.42      207.50     29.16 o 
  -5  10   5       77.55      101.81     17.94 o 
  -3  10   5      477.45      435.68     24.93 o 
  -1  10   5     1485.74     1570.75     42.60 o 
   1  10   5       21.79        7.52      9.55 o 
   3  10   5      246.46      386.33     20.26 o 
   5  10   5     2514.62     2653.72    102.55 o 
   7  10   5       51.55       16.92     16.18 o 
   9  10   5        9.28       28.32     22.49 o 
 -10  11   5       25.49        7.40     22.38 o 
  -8  11   5      186.87      148.50     29.34 o 
  -6  11   5       34.59       52.25     18.86 o 
  -4  11   5       92.08      104.28     18.51 o 
  -2  11   5      381.45      413.37     25.45 o 
   0  11   5      718.41      600.23     25.55 o 
   2  11   5     1035.86     1047.98     46.15 o 
   4  11   5      637.01      666.97     33.58 o 
   6  11   5     1442.85     1467.19     69.12 o 
   8  11   5      808.10      871.08     70.66 o 
  10  11   5       31.77       52.02     26.05 o 
 -11  12   5       45.83       42.14     27.31 o 
  -9  12   5      114.72       80.28     27.98 o 
  -7  12   5       47.74       18.53     23.96 o 
  -5  12   5     1350.55     1468.16     70.26 o 
  -3  12   5        0.92       10.18     16.72 o 
  -1  12   5      396.41      384.50     27.19 o 
   1  12   5      255.96      227.51     19.87 o 
   3  12   5       23.43        5.79     12.00 o 
   5  12   5      128.35      209.08     27.96 o 
   7  12   5     1193.01     1215.31     60.42 o 
   9  12   5       59.39       41.55     24.89 o 
  11  12   5       31.68      -17.38     23.76 o 
 -12  13   5       64.59       34.46     30.75 o 
 -10  13   5        0.00      -12.20     24.81 o 
  -8  13   5       20.34        2.84     24.28 o 
  -6  13   5      224.91      202.32     29.79 o 
  -4  13   5     1446.10     1537.46     78.28 o 
  -2  13   5      511.20      462.06     35.65 o 
   0  13   5       80.64       42.43     15.56 o 
   2  13   5       14.46        7.65     14.02 o 
   4  13   5      258.11      236.16     29.72 o 
   6  13   5      668.97      541.42     43.60 o 
   8  13   5      117.67      150.85     33.88 o 
  10  13   5        1.49      -39.99     26.66 o 
  12  13   5        7.03        7.72     32.72 o 
 -13  14   5        0.32      -19.42     30.07 o 
 -11  14   5       16.24       22.07     30.41 o 
  -9  14   5       43.44       69.14     31.10 o 
  -7  14   5        5.82        4.87     29.22 o 
  -5  14   5        2.15       16.71     20.17 o 
  -3  14   5      312.96      344.12     41.93 o 
  -1  14   5        9.22      -17.49     17.91 o 
   1  14   5      601.83      667.76     38.74 o 
   3  14   5     1554.28     1608.21     63.19 o 
   5  14   5        6.41      -15.27     17.84 o 
   7  14   5       62.42       90.17     30.24 o 
   9  14   5       79.14       57.02     35.10 o 
  11  14   5        4.56       -9.30     31.34 o 
  13  14   5      150.18      109.10     45.47 o 
 -12  15   5       20.91        4.24     37.35 o 
 -10  15   5       37.35       26.43     36.39 o 
  -8  15   5       22.14       -1.16     30.57 o 
  -6  15   5       58.09       43.22     29.06 o 
  -4  15   5       88.40       76.04     26.42 o 
  -2  15   5        4.29      -24.30     20.76 o 
   0  15   5       17.85       -6.65     19.59 o 
   2  15   5       61.97       55.55     22.00 o 
   4  15   5        0.41       18.53     23.13 o 
   6  15   5       64.64       64.17     26.50 o 
   8  15   5       40.07        4.60     29.02 o 
  10  15   5       70.93       61.09     37.24 o 
  12  15   5       16.88      -14.03     34.77 o 
  -9  16   5        0.62       17.43     35.11 o 
  -7  16   5       50.98       60.68     36.64 o 
  -5  16   5        5.52       25.34     28.63 o 
  -3  16   5        0.46      -18.52     22.96 o 
  -1  16   5      375.71      354.22     39.45 o 
   1  16   5      457.48      488.24     38.57 o 
   3  16   5      118.59       95.71     35.19 o 
   5  16   5        0.29       11.38     26.78 o 
   7  16   5        3.22        0.96     28.64 o 
   9  16   5        1.69      -30.83     31.87 o 
  -8  17   5        0.27       -7.54     31.25 o 
  -6  17   5       28.25        2.97     28.10 o 
  -4  17   5      239.68      231.66     34.45 o 
  -2  17   5       20.52       56.60     26.97 o 
   0  17   5        0.40        1.38     23.15 o 
   2  17   5        1.08       -4.78     29.94 o 
   4  17   5        3.49       20.48     33.32 o 
   6  17   5       13.80       91.07     39.06 o 
   8  17   5       20.28       -7.52     32.89 o 
  -7  18   5       73.73       56.02     37.60 o 
  -5  18   5        9.34        7.29     28.53 o 
  -3  18   5      104.92       57.29     31.20 o 
  -1  18   5       59.98       66.45     27.47 o 
   1  18   5        7.23       25.43     35.40 o 
   3  18   5       25.39       13.43     34.64 o 
   5  18   5       19.34       20.55     37.33 o 
   7  18   5        2.64       33.27     52.25 o 
  -2  19   5       17.11       36.96     27.44 o 
   0  19   5       28.89       39.40     37.03 o 
   2  19   5        0.09       16.47     36.47 o 
   1   1   6     2886.91     2814.71    116.22 o 
   0   2   6     5129.55     4881.26    109.78 o 
   2   2   6       60.68       36.33      6.79 o 
  -1   3   6      238.14      249.87     12.80 o 
   1   3   6     3104.27     3081.96     55.99 o 
   3   3   6      917.36      839.91     20.19 o 
  -2   4   6     2027.62     2360.05     49.16 o 
   0   4   6       63.06       54.75      8.72 o 
   2   4   6     3753.27     3724.31     40.45 o 
   4   4   6       97.81      166.05     11.87 o 
  -3   5   6     1253.96     1546.85     43.80 o 
  -1   5   6      528.77      562.88     17.77 o 
   1   5   6    13534.40    12027.05    248.48 o 
   3   5   6     3302.60     2998.23     49.56 o 
   5   5   6      812.79      812.07     38.40 o 
  -4   6   6     3178.64     3416.20    121.29 o 
  -2   6   6       14.80       11.12      6.43 o 
   0   6   6     2434.56     2102.48     45.93 o 
   2   6   6      117.75       55.42      9.58 o 
   4   6   6     8205.31     7883.04    328.51 o 
   6   6   6      946.26     1015.13     25.25 o 
  -5   7   6       37.59       37.39      9.14 o 
  -3   7   6      838.90      870.64     38.21 o 
  -1   7   6     1070.26     1305.77     34.45 o 
   1   7   6      814.52      884.14     22.43 o 
   3   7   6      103.51       68.74     14.09 o 
   5   7   6     1879.76     2195.79     84.65 o 
   7   7   6     1413.56     1273.63     45.30 o 
  -6   8   6     1200.95     1468.40     79.03 o 
  -4   8   6     1430.17     1297.61     48.63 o 
  -2   8   6     4683.63     4420.21    141.17 o 
   0   8   6      451.31      460.89     18.86 o 
   2   8   6      253.49      252.14     17.45 o 
   4   8   6     1910.47     1703.46     72.56 o 
   6   8   6      369.22      459.76     26.37 o 
   8   8   6      183.30      244.73     26.33 o 
  -7   9   6      108.23       65.09     19.57 o 
  -5   9   6     1666.58     1868.20     74.92 o 
  -3   9   6     1822.33     2239.49     98.84 o 
  -1   9   6        5.13       22.58      9.11 o 
   1   9   6      844.42      686.88     21.59 o 
   3   9   6       74.06       72.23     12.81 o 
   5   9   6     1617.25     1330.92     57.48 o 
   7   9   6     1478.79     1427.35     85.42 o 
   9   9   6      118.90       78.52     21.98 o 
  -8  10   6      713.11      699.11     65.58 o 
  -6  10   6     3238.05     2737.80     90.55 o 
  -4  10   6       79.01       82.54     14.81 o 
  -2  10   6     1234.20     1233.30     55.71 o 
   0  10   6      588.22      697.79     24.39 o 
   2  10   6      499.14      394.58     21.59 o 
   4  10   6       49.58      116.79     16.46 o 
   6  10   6      124.97       73.32     20.01 o 
   8  10   6        0.81       -9.02     17.28 o 
  10  10   6       39.47       22.42     23.52 o 
  -9  11   6       44.04       17.55     23.69 o 
  -7  11   6        3.26       -9.13     21.21 o 
  -5  11   6      169.92      155.18     21.82 o 
  -3  11   6       32.72       19.52     13.63 o 
  -1  11   6      206.73      251.16     18.24 o 
   1  11   6     1373.98     1196.66     38.54 o 
   3  11   6      272.70      364.09     24.18 o 
   5  11   6       16.03       38.75     17.32 o 
   7  11   6      448.89      563.82     36.11 o 
   9  11   6      544.79      436.88     41.86 o 
  11  11   6      216.63      267.68     38.92 o 
 -10  12   6        2.53      -14.64     23.33 o 
  -8  12   6       21.06        2.98     23.32 o 
  -6  12   6      155.76      169.55     31.16 o 
  -4  12   6        2.16       -8.28     15.37 o 
  -2  12   6       23.53       11.37     16.80 o 
   0  12   6      183.10      206.96     21.45 o 
   2  12   6        1.63        2.51     12.08 o 
   4  12   6      310.99      324.12     30.40 o 
   6  12   6      430.15      460.65     41.55 o 
   8  12   6       49.08       29.81     26.38 o 
  10  12   6      147.09      172.97     33.96 o 
  12  12   6        6.43       -1.43     26.13 o 
 -11  13   6       31.34       15.10     28.12 o 
  -9  13   6        3.43        9.43     25.41 o 
  -7  13   6       36.12       45.69     26.10 o 
  -5  13   6        5.20       13.62     19.46 o 
  -3  13   6        1.59       -9.58     16.92 o 
  -1  13   6       13.61       19.39     16.28 o 
   1  13   6       40.20       59.43     17.60 o 
   3  13   6      273.95      228.85     24.31 o 
   5  13   6      100.32       52.66     26.52 o 
   7  13   6      157.18      131.26     31.95 o 
   9  13   6        0.21       14.93     27.74 o 
  11  13   6       13.91       -1.55     29.87 o 
  13  13   6        0.70        6.15     35.23 o 
 -12  14   6        6.25        2.03     28.94 o 
 -10  14   6      143.88      218.71     40.57 o 
  -8  14   6       83.26       81.07     35.60 o 
  -6  14   6       12.40       -2.13     23.52 o 
  -4  14   6      155.51      140.54     27.90 o 
  -2  14   6        5.95       33.20     21.09 o 
   0  14   6      590.45      613.35     37.92 o 
   2  14   6      395.76      410.43     30.96 o 
   4  14   6     1055.11     1020.92     50.51 o 
   6  14   6      238.13      139.22     29.04 o 
   8  14   6      187.29      213.86     39.08 o 
  10  14   6      161.92      157.41     41.38 o 
  12  14   6        0.11       24.18     34.69 o 
 -11  15   6        2.90       27.23     34.21 o 
  -9  15   6      144.44      127.59     40.94 o 
  -7  15   6       86.95       76.80     37.28 o 
  -5  15   6      248.26      268.29     40.65 o 
  -3  15   6      193.25      187.48     31.45 o 
  -1  15   6      862.75      940.01     47.49 o 
   1  15   6      991.38     1187.99     50.47 o 
   3  15   6        8.87       10.66     24.65 o 
   5  15   6      156.04      166.26     28.33 o 
   7  15   6        0.74       34.53     27.35 o 
   9  15   6       55.94       76.30     35.06 o 
  11  15   6       13.94       31.12     36.71 o 
 -10  16   6        1.51        6.81     36.90 o 
  -8  16   6        5.54      -26.83     30.71 o 
  -6  16   6       15.37      -36.58     25.30 o 
  -4  16   6       31.30       15.83     24.77 o 
  -2  16   6        9.92        8.11     21.09 o 
   0  16   6       18.61       40.91     22.74 o 
   2  16   6      182.23      227.33     38.85 o 
   4  16   6        0.04        5.14     30.36 o 
   6  16   6      135.96       98.42     36.71 o 
   8  16   6       36.58       29.32     32.15 o 
  10  16   6       53.64       86.14     41.47 o 
  -7  17   6       18.24       -5.62     35.35 o 
  -5  17   6        0.47        1.18     28.87 o 
  -3  17   6        0.16        1.28     21.38 o 
  -1  17   6       70.03       42.17     25.39 o 
   1  17   6       25.66        4.75     27.74 o 
   3  17   6        0.07       25.82     31.90 o 
   5  17   6        0.04        8.27     31.84 o 
   7  17   6        5.08      -44.36     29.57 o 
  -6  18   6        7.90        5.34     29.85 o 
  -4  18   6        2.74       16.08     26.38 o 
  -2  18   6        2.17       -8.60     22.79 o 
   0  18   6        1.64       22.87     28.90 o 
   2  18   6       27.70       40.60     35.19 o 
   4  18   6       12.34      -16.52     32.78 o 
   6  18   6       12.24       22.24     44.63 o 
  -1  19   6       65.50       85.94     32.64 o 
   1  19   6       11.09       44.56     34.66 o 
   0   1   7     5410.31     5265.04    104.43 o 
  -1   2   7     7540.43     8550.45    297.71 o 
   1   2   7       15.24        4.60      6.68 o 
  -2   3   7     1831.45     1739.22     39.22 o 
   0   3   7     8513.50     6856.02    131.49 o 
   2   3   7     2898.94     2655.52     71.75 o 
  -3   4   7     3665.37     3869.74     82.41 o 
  -1   4   7    14402.22    14197.98    260.74 o 
   1   4   7     2730.68     2600.52     55.93 o 
   3   4   7     2051.12     2038.99     38.49 o 
  -4   5   7     3697.48     3459.04     76.34 o 
  -2   5   7       90.64       71.03      9.16 o 
   0   5   7     3475.09     4173.23    109.15 o 
   2   5   7    17694.88    15793.18    235.23 o 
   4   5   7     5954.63     6685.44    101.00 o 
  -5   6   7     1152.75     1065.56     23.69 o 
  -3   6   7      555.80      532.49     22.02 o 
  -1   6   7     5586.37     6489.69    129.67 o 
   1   6   7     3345.20     2655.59     70.58 o 
   3   6   7      150.78      263.02     15.77 o 
   5   6   7       29.08       68.96     11.12 o 
  -6   7   7      214.33      320.46     17.08 o 
  -4   7   7      106.56       94.36     11.26 o 
  -2   7   7     1450.71     1268.12     28.33 o 
   0   7   7    11548.73    11638.22    285.10 o 
   2   7   7     1275.66     1161.06     28.25 o 
   4   7   7     2735.03     2436.00     47.77 o 
   6   7   7     1521.13     1625.00     56.53 o 
  -7   8   7       92.62       53.96     15.10 o 
  -5   8   7     4192.54     4466.31    160.66 o 
  -3   8   7      840.34      793.33     28.75 o 
  -1   8   7     2296.69     2726.79     70.31 o 
   1   8   7      317.91      423.88     18.35 o 
   3   8   7     1220.10     1398.15     33.32 o 
   5   8   7      533.26      763.42     28.06 o 
   7   8   7     1407.04     1432.62     72.14 o 
  -8   9   7       31.49       28.20     19.62 o 
  -6   9   7       45.20       85.63     21.47 o 
  -4   9   7       62.02       46.69     12.70 o 
  -2   9   7      225.07      270.08     18.22 o 
   0   9   7      176.40      241.25     17.74 o 
   2   9   7        1.80        6.11      9.50 o 
   4   9   7        0.09        8.08     10.91 o 
   6   9   7      717.62      614.86     31.46 o 
   8   9   7        2.01       14.28     17.51 o 
  -9  10   7       39.38       14.14     24.05 o 
  -7  10   7      551.15      654.89     52.80 o 
  -5  10   7        0.57        0.62     13.57 o 
  -3  10   7      272.53      211.35     17.35 o 
  -1  10   7        1.75       27.51     11.51 o 
   1  10   7       12.32        2.02      9.31 o 
   3  10   7       54.87       25.19     12.89 o 
   5  10   7       12.52        2.38     13.98 o 
   7  10   7      437.28      423.40     33.89 o 
   9  10   7      385.53      428.86     36.31 o 
 -10  11   7      404.47      539.42     48.68 o 
  -8  11   7      134.61      106.92     29.99 o 
  -6  11   7       30.85       23.91     21.69 o 
  -4  11   7      122.85      127.71     19.92 o 
  -2  11   7        0.27       -8.74     11.04 o 
   0  11   7       23.77       34.36     11.75 o 
   2  11   7      638.78      507.93     25.89 o 
   4  11   7       13.04       35.67     15.95 o 
   6  11   7      122.13      120.23     28.36 o 
   8  11   7      855.01      822.26     46.30 o 
  10  11   7        6.46       25.48     25.00 o 
 -11  12   7       63.05       39.39     29.05 o 
  -9  12   7       65.99       55.32     28.05 o 
  -7  12   7      221.86      229.77     35.52 o 
  -5  12   7      265.23      236.57     29.00 o 
  -3  12   7      405.93      353.11     29.29 o 
  -1  12   7      728.53      856.59     35.28 o 
   1  12   7       97.86      121.00     16.80 o 
   3  12   7     1462.45     1421.95     41.13 o 
   5  12   7       71.35       74.80     27.33 o 
   7  12   7     1553.75     1582.10     99.04 o 
   9  12   7      361.40      293.07     45.79 o 
  11  12   7        8.68       30.64     28.66 o 
 -12  13   7       79.52       70.51     34.59 o 
 -10  13   7       53.81       74.68     30.16 o 
  -8  13   7       69.18      150.28     33.69 o 
  -6  13   7       46.74      100.71     33.11 o 
  -4  13   7       29.57       22.42     19.99 o 
  -2  13   7       19.68        0.25     16.60 o 
   0  13   7       14.37       12.72     15.89 o 
   2  13   7     1107.31      923.49     34.34 o 
   4  13   7      972.52     1062.69     46.04 o 
   6  13   7      125.08      156.32     33.35 o 
   8  13   7        0.00      -12.98     24.23 o 
  10  13   7       14.68       -7.60     28.75 o 
  12  13   7        1.62       17.19     32.53 o 
 -11  14   7        1.83      -29.61     27.48 o 
  -9  14   7       12.77       25.16     32.15 o 
  -7  14   7        9.86       -2.62     28.37 o 
  -5  14   7       65.25      100.28     30.81 o 
  -3  14   7       19.36       19.03     18.62 o 
  -1  14   7      168.14      114.14     23.41 o 
   1  14   7      332.00      310.69     31.92 o 
   3  14   7       42.30       66.51     21.38 o 
   5  14   7        2.06        0.18     21.14 o 
   7  14   7        0.62       -2.73     24.74 o 
   9  14   7       39.79       74.62     34.15 o 
  11  14   7       21.87       36.89     36.35 o 
 -10  15   7       12.70       32.64     36.04 o 
  -8  15   7       10.75       -9.44     31.28 o 
  -6  15   7      127.03       95.21     37.03 o 
  -4  15   7      718.14      784.67     49.94 o 
  -2  15   7        0.67        2.48     20.77 o 
   0  15   7      339.92      448.07     36.63 o 
   2  15   7      400.26      484.70     40.44 o 
   4  15   7        2.34      -33.05     22.03 o 
   6  15   7        7.81       11.59     22.26 o 
   8  15   7       43.52       27.98     29.50 o 
  10  15   7       86.77       53.92     42.56 o 
  -9  16   7        0.71       -1.61     33.85 o 
  -7  16   7        1.93        5.13     34.25 o 
  -5  16   7        6.39       14.44     27.85 o 
  -3  16   7      296.08      315.07     36.07 o 
  -1  16   7       81.53       78.97     25.36 o 
   1  16   7       50.13       50.68     24.38 o 
   3  16   7        1.11        6.56     29.85 o 
   5  16   7        2.89       17.88     25.82 o 
   7  16   7        6.85       41.36     31.14 o 
   9  16   7       14.60       26.63     34.93 o 
  -8  17   7        1.19       -9.91     34.95 o 
  -6  17   7      107.53      102.00     42.54 o 
  -4  17   7      439.59      394.41     44.52 o 
  -2  17   7       55.77       45.04     25.47 o 
   0  17   7       32.25       -2.51     21.90 o 
   2  17   7       60.72      101.74     33.29 o 
   4  17   7       33.47       11.37     34.70 o 
   6  17   7        6.03       -1.85     33.37 o 
   8  17   7        0.50      -21.14     37.99 o 
  -5  18   7        9.75       10.57     27.98 o 
  -3  18   7       87.67      117.59     33.68 o 
  -1  18   7       95.45       93.94     31.41 o 
   1  18   7        6.18        8.05     34.76 o 
   3  18   7        0.84       -6.93     34.33 o 
   5  18   7        0.99        8.35     35.19 o 
   0  19   7      102.52      127.75     46.27 o 
   0   0   8    20969.04    19978.49    283.16 o 
   1   1   8      323.13      523.10     29.05 o 
   0   2   8    15605.16    15459.19    505.04 o 
   2   2   8    36072.79    35086.44    908.50 o 
  -1   3   8     1078.09     1322.90     42.53 o 
   1   3   8     2284.33     2588.95     97.29 o 
   3   3   8     2374.67     2512.92     66.85 o 
  -2   4   8    10856.65    12586.41    276.90 o 
   0   4   8      590.37      702.28     23.08 o 
   2   4   8     2865.76     3193.90     81.43 o 
   4   4   8     1986.50     2077.46     65.18 o 
  -3   5   8     3020.85     3528.90     66.43 o 
  -1   5   8     3053.60     2845.63     78.10 o 
   1   5   8     1639.89     1271.50     39.02 o 
   3   5   8       69.23       59.32     10.56 o 
   5   5   8        2.31       -3.70      7.78 o 
  -4   6   8      547.09      687.01     21.88 o 
  -2   6   8    13735.32    15223.99    269.87 o 
   0   6   8     4462.56     5866.48    127.18 o 
   2   6   8     5215.05     4380.27     70.96 o 
   4   6   8      138.80      366.62     18.77 o 
   6   6   8      233.05      386.90     20.07 o 
  -5   7   8     1252.54     1321.09     30.31 o 
  -3   7   8     1693.96     2041.20     52.04 o 
  -1   7   8     1129.69     1170.82     30.06 o 
   1   7   8      496.48      593.37     25.74 o 
   3   7   8     2000.94     2235.47     40.00 o 
   5   7   8      185.29      200.02     16.34 o 
   7   7   8      258.00      269.01     20.45 o 
  -6   8   8      393.95      404.92     23.68 o 
  -4   8   8      462.18      522.12     21.76 o 
  -2   8   8      594.10      455.56     19.37 o 
   0   8   8       26.48       50.08     11.86 o 
   2   8   8     1594.48     1786.45     39.02 o 
   4   8   8     2196.70     2042.26     43.52 o 
   6   8   8      831.74      880.83     31.08 o 
   8   8   8      240.19      222.79     27.05 o 
  -7   9   8       30.70        5.84     17.49 o 
  -5   9   8     2551.88     2634.73     62.21 o 
  -3   9   8      601.60      703.42     23.83 o 
  -1   9   8        2.48        1.92      9.06 o 
   1   9   8      768.78      575.12     29.76 o 
   3   9   8      221.58      142.09     15.78 o 
   5   9   8      401.13      451.44     23.62 o 
   7   9   8     1168.69     1149.90     49.87 o 
   9   9   8      538.94      480.62     37.10 o 
  -8  10   8       14.39       25.44     22.75 o 
  -6  10   8       11.86       20.87     21.27 o 
  -4  10   8      579.40      794.17     30.88 o 
  -2  10   8      126.87      276.62     19.55 o 
   0  10   8      578.81      568.22     25.87 o 
   2  10   8      279.34      240.80     19.84 o 
   4  10   8     2159.32     2736.97     54.90 o 
   6  10   8      315.24      267.25     23.96 o 
   8  10   8       24.05       18.40     22.15 o 
  10  10   8      326.40      223.26     36.22 o 
  -9  11   8      291.25      308.69     41.76 o 
  -7  11   8      141.51      223.64     33.42 o 
  -5  11   8       77.45       71.18     19.84 o 
  -3  11   8       87.98       89.69     17.03 o 
  -1  11   8       65.43      119.25     16.28 o 
   1  11   8       55.76       39.55     12.85 o 
   3  11   8       14.08       21.88     13.55 o 
   5  11   8      536.87      361.13     30.56 o 
   7  11   8     2306.24     2408.26     96.82 o 
   9  11   8      419.30      436.49     38.55 o 
  11  11   8       12.87       -9.16     24.57 o 
 -10  12   8      144.55      150.79     35.15 o 
  -8  12   8        7.63       37.73     27.62 o 
  -6  12   8     2466.27     2638.40    148.58 o 
  -4  12   8       14.89        7.63     16.01 o 
  -2  12   8      245.70      334.42     28.16 o 
   0  12   8      120.29      143.78     20.24 o 
   2  12   8      253.17      343.33     25.05 o 
   4  12   8     2350.17     2377.17     62.46 o 
   6  12   8      168.70      172.03     30.68 o 
   8  12   8        1.85       12.03     24.38 o 
  10  12   8       66.60       56.03     29.54 o 
  12  12   8       82.16       99.21     33.76 o 
 -11  13   8       40.15       20.15     29.18 o 
  -9  13   8       25.21       21.16     31.37 o 
  -7  13   8      191.17      206.99     41.76 o 
  -5  13   8       35.92       36.86     23.08 o 
  -3  13   8        3.77       26.05     18.14 o 
  -1  13   8       12.66       12.95     17.72 o 
   1  13   8     1118.22     1077.47     41.63 o 
   3  13   8       20.16       21.52     18.81 o 
   5  13   8       90.31      118.99     28.08 o 
   7  13   8      189.44      163.59     33.60 o 
   9  13   8       10.26       22.25     29.72 o 
  11  13   8        0.86      -16.76     29.90 o 
  13  13   8        2.61       -6.22     34.19 o 
 -12  14   8        5.48      -28.38     31.77 o 
 -10  14   8        0.51        4.11     32.23 o 
  -8  14   8       10.61      -37.13     28.97 o 
  -6  14   8      871.76      713.44     54.79 o 
  -4  14   8       74.01       61.05     25.17 o 
  -2  14   8      394.91      388.54     34.48 o 
   0  14   8      908.81     1021.52     46.41 o 
   2  14   8     1327.84     1244.81     54.74 o 
   4  14   8       47.69       74.30     24.03 o 
   6  14   8      164.46      134.29     28.81 o 
   8  14   8        0.25        7.34     26.67 o 
  10  14   8       24.66       17.49     32.04 o 
  12  14   8        1.29       18.41     35.72 o 
 -11  15   8        0.28       53.06     37.50 o 
  -9  15   8        4.81        8.74     34.20 o 
  -7  15   8       45.98       27.56     34.12 o 
  -5  15   8      539.73      612.90     48.53 o 
  -3  15   8      530.73      616.01     42.81 o 
  -1  15   8      166.58      144.60     27.95 o 
   1  15   8       10.57       -3.77     20.46 o 
   3  15   8       63.98       76.88     29.37 o 
   5  15   8      147.66      141.39     28.29 o 
   7  15   8       28.09       10.90     23.63 o 
   9  15   8       40.58       41.58     34.40 o 
  11  15   8       49.41       44.24     39.19 o 
 -10  16   8        0.53       -6.35     36.94 o 
  -8  16   8        2.11       21.61     31.63 o 
  -6  16   8        1.26      -23.66     24.75 o 
  -4  16   8      149.80      192.35     35.49 o 
  -2  16   8      184.11      245.09     33.75 o 
   0  16   8      136.07       94.74     25.77 o 
   2  16   8       32.96       14.52     30.90 o 
   4  16   8        0.01      -19.59     24.60 o 
   6  16   8        7.60       10.78     29.13 o 
   8  16   8        0.87        0.25     27.23 o 
  10  16   8       14.43       10.61     33.04 o 
  -7  17   8        3.29        6.40     28.93 o 
  -5  17   8      312.20      310.38     42.34 o 
  -3  17   8      137.12      140.93     34.24 o 
  -1  17   8       17.54       38.03     24.28 o 
   1  17   8       27.26       28.26     24.23 o 
   3  17   8       14.25       -7.47     33.33 o 
   5  17   8        8.44       -3.63     34.86 o 
   7  17   8        0.46       17.95     35.72 o 
  -4  18   8        7.50       10.16     28.70 o 
  -2  18   8      137.53      117.45     31.05 o 
   0  18   8       91.75      128.19     32.59 o 
   2  18   8        9.91       -1.35     35.75 o 
   4  18   8        0.07       13.31     38.11 o 
   0   1   9     5341.53     6989.22     89.42 o 
  -1   2   9     7766.89     7322.73    178.88 o 
   1   2   9     2738.75     2343.40     72.04 o 
  -2   3   9     2187.22     1600.75     41.52 o 
   0   3   9       53.22       73.04     11.98 o 
   2   3   9     3666.62     4119.14    158.09 o 
  -3   4   9      147.91      153.03     12.88 o 
  -1   4   9     1400.94     1577.63     39.80 o 
   1   4   9    10364.59     9446.37    240.91 o 
   3   4   9     1838.28     1696.52     41.82 o 
  -4   5   9       96.11      109.76     11.97 o 
  -2   5   9      495.18      323.79     17.29 o 
   0   5   9     2060.10     2584.76     77.37 o 
   2   5   9     7333.17     7993.82    147.65 o 
   4   5   9     1238.67     1272.04     30.57 o 
  -5   6   9      648.61      655.03     21.36 o 
  -3   6   9        1.15       -9.32      8.18 o 
  -1   6   9     1906.13     1588.01     37.88 o 
   1   6   9       56.26      114.08     13.69 o 
   3   6   9     1502.36     1809.29     38.12 o 
   5   6   9        8.23       25.87     10.27 o 
  -6   7   9       46.18       21.40     11.16 o 
  -4   7   9      100.66       76.19     13.19 o 
  -2   7   9      701.89      939.15     30.88 o 
   0   7   9     2258.35     2198.89     53.01 o 
   2   7   9     1551.64     1138.83     31.63 o 
   4   7   9      101.89      105.75     13.93 o 
   6   7   9        0.12       -6.53      9.67 o 
  -7   8   9      338.38      345.73     25.47 o 
  -5   8   9     2678.00     2791.75     56.81 o 
  -3   8   9      759.19      760.13     43.75 o 
  -1   8   9      243.69      216.00     15.63 o 
   1   8   9      581.39      650.97     26.78 o 
   3   8   9      152.16      115.22     14.63 o 
   5   8   9     1362.63     1281.37     34.82 o 
   7   8   9     5252.72     5609.05    161.65 o 
  -8   9   9     4743.34     4714.84    107.79 o 
  -6   9   9      769.41      723.31     47.01 o 
  -4   9   9       36.87       43.88     13.02 o 
  -2   9   9      150.89      209.63     17.48 o 
   0   9   9     1016.50     1153.21     37.86 o 
   2   9   9      204.24       94.61     15.18 o 
   4   9   9     1324.50     1314.91     35.79 o 
   6   9   9      371.13      341.53     25.59 o 
   8   9   9       76.17       83.86     22.41 o 
  -9  10   9      890.41      982.82     48.42 o 
  -7  10   9      148.48      147.82     27.41 o 
  -5  10   9      136.08       95.11     21.49 o 
  -3  10   9        1.93        8.77     11.86 o 
  -1  10   9     1160.75     1348.79     38.88 o 
   1  10   9     1251.82      994.94     34.71 o 
   3  10   9      438.66      394.08     25.52 o 
   5  10   9      781.21      880.66     36.26 o 
   7  10   9      704.09      767.88     40.99 o 
   9  10   9      406.67      338.77     31.73 o 
 -10  11   9       24.26       17.25     22.55 o 
  -8  11   9      949.45     1002.19     49.94 o 
  -6  11   9     2647.47     2938.73     93.44 o 
  -4  11   9     1025.54     1272.44     48.93 o 
  -2  11   9        5.21        0.20     12.47 o 
   0  11   9       81.16       87.83     15.83 o 
   2  11   9       72.58       28.71     14.16 o 
   4  11   9     6204.36     5913.55    118.00 o 
   6  11   9       50.14       98.59     27.84 o 
   8  11   9        2.49        4.18     21.71 o 
  10  11   9        6.01        0.94     21.91 o 
 -11  12   9       15.91       -9.69     22.79 o 
  -9  12   9      708.15      723.59     45.98 o 
  -7  12   9     2495.95     2650.24    163.65 o 
  -5  12   9       37.35       30.16     24.46 o 
  -3  12   9      527.61      602.65     36.43 o 
  -1  12   9       25.98       15.77     14.80 o 
   1  12   9      764.73      826.05     35.64 o 
   3  12   9     1902.51     2113.78     59.84 o 
   5  12   9     1578.90     1438.98     57.82 o 
   7  12   9      580.53      659.76     45.58 o 
   9  12   9       12.91       11.21     21.66 o 
  11  12   9       50.93       27.75     24.65 o 
 -12  13   9        1.02        1.22     25.57 o 
 -10  13   9       67.49       47.51     28.55 o 
  -8  13   9       11.41       15.88     24.90 o 
  -6  13   9      304.60      249.66     44.16 o 
  -4  13   9       66.94       30.51     22.10 o 
  -2  13   9       23.72        3.39     17.06 o 
   0  13   9      691.48      776.72     38.12 o 
   2  13   9      594.78      717.02     34.57 o 
   4  13   9      552.52      629.68     36.75 o 
   6  13   9        6.75       -9.14     22.99 o 
   8  13   9        9.46      -10.70     23.83 o 
  10  13   9       29.62       23.13     26.50 o 
  12  13   9        0.25       33.61     30.10 o 
 -11  14   9        4.35       16.16     28.16 o 
  -9  14   9       47.13       47.75     28.63 o 
  -7  14   9      243.94      271.54     43.21 o 
  -5  14   9      227.63      230.97     38.20 o 
  -3  14   9       98.05       60.96     22.71 o 
  -1  14   9      168.51      163.37     28.46 o 
   1  14   9        7.44        0.07     19.96 o 
   3  14   9       14.11      -18.32     20.58 o 
   5  14   9       34.23       25.50     22.66 o 
   7  14   9        4.67       45.74     27.49 o 
   9  14   9      114.72      119.70     36.71 o 
  11  14   9       59.56       61.63     32.56 o 
 -10  15   9       27.52       20.23     29.59 o 
  -8  15   9        8.99      -22.60     28.22 o 
  -6  15   9       29.87       45.80     30.32 o 
  -4  15   9       75.90       80.68     27.55 o 
  -2  15   9       95.24      136.78     28.62 o 
   0  15   9       49.72       94.66     25.32 o 
   2  15   9        0.66      -13.46     23.50 o 
   4  15   9       69.57       41.28     28.83 o 
   6  15   9        0.10      -27.19     20.90 o 
   8  15   9       83.29       80.42     31.76 o 
  10  15   9       13.35       -0.87     33.17 o 
  -9  16   9       13.86       23.31     32.56 o 
  -7  16   9        0.49        3.32     30.32 o 
  -5  16   9        0.90      -18.41     27.69 o 
  -3  16   9      215.84      232.52     36.29 o 
  -1  16   9       57.97       85.50     26.94 o 
   1  16   9        0.38       -2.40     25.86 o 
   3  16   9       14.93        4.40     31.81 o 
   5  16   9       11.78       -7.70     26.27 o 
   7  16   9       33.14       44.28     27.87 o 
   9  16   9        5.12       10.45     32.20 o 
  -6  17   9       13.91       -9.33     32.22 o 
  -4  17   9        0.00        1.04     26.30 o 
  -2  17   9        6.79       -5.56     23.04 o 
   0  17   9      109.64      123.03     30.33 o 
   2  17   9        3.82      -17.36     30.09 o 
   4  17   9       10.27       -8.09     34.44 o 
   6  17   9        1.87       18.66     36.76 o 
  -3  18   9        2.80       26.17     27.79 o 
  -1  18   9       17.06       33.83     28.65 o 
   1  18   9       31.95        5.03     33.81 o 
   3  18   9        1.05        8.22     36.28 o 
   1   1  10     1040.57     1575.92     59.08 o 
   0   2  10     4883.88     5165.83    108.77 o 
   2   2  10     6214.36     5382.51    112.26 o 
  -1   3  10      588.95      719.05     24.71 o 
   1   3  10     4213.18     4315.77    121.68 o 
   3   3  10    14602.61    16537.50    506.54 o 
  -2   4  10    15023.84    18135.59    485.92 o 
   0   4  10      754.78     1012.16     32.71 o 
   2   4  10     8178.78     8337.50    252.88 o 
   4   4  10      376.75      469.82     22.22 o 
  -3   5  10    18313.39    19004.26    465.90 o 
  -1   5  10     8456.84     8444.28    144.71 o 
   1   5  10    10071.24    10264.89    291.50 o 
   3   5  10     5653.48     5857.04    214.21 o 
   5   5  10       76.00       59.88     12.32 o 
  -4   6  10     3157.65     3264.44     83.48 o 
  -2   6  10    20841.39    20043.75    541.24 o 
   0   6  10     2207.54     2670.89     52.76 o 
   2   6  10     1947.59     2177.65     48.76 o 
   4   6  10        0.09       46.71     12.05 o 
   6   6  10      177.25      335.70     20.47 o 
  -5   7  10      183.03      164.47     17.24 o 
  -3   7  10      803.41      890.63     27.95 o 
  -1   7  10     5726.36     6156.07    154.69 o 
   1   7  10      146.21      203.67     18.81 o 
   3   7  10       13.42       -4.12      9.37 o 
   5   7  10      477.54      417.64     22.43 o 
   7   7  10      287.73      253.85     22.74 o 
  -6   8  10      148.13      223.30     23.12 o 
  -4   8  10        7.31       21.94     10.59 o 
  -2   8  10      425.37      632.43     25.28 o 
   0   8  10     2163.91     2402.10     60.90 o 
   2   8  10      329.91      470.50     24.92 o 
   4   8  10        5.23       -9.95      9.94 o 
   6   8  10       49.89       45.60     15.73 o 
   8   8  10     1557.37     1450.54     50.21 o 
  -7   9  10      122.52      133.72     25.71 o 
  -5   9  10     1116.13     1048.88     39.65 o 
  -3   9  10        9.47       10.24     11.31 o 
  -1   9  10     1901.17     1746.30     42.71 o 
   1   9  10       13.00       25.39     12.46 o 
   3   9  10      108.45       73.15     15.39 o 
   5   9  10       21.48       20.44     13.84 o 
   7   9  10     2420.89     2248.98     69.80 o 
   9   9  10     3789.41     3844.36    120.06 o 
  -8  10  10      293.41      354.97     36.91 o 
  -6  10  10     1160.38      922.21     46.04 o 
  -4  10  10        0.03        3.50     13.82 o 
  -2  10  10       46.69       70.91     14.58 o 
   0  10  10      255.80      205.68     20.73 o 
   2  10  10      377.71      210.17     21.39 o 
   4  10  10     1040.49     1176.44     39.61 o 
   6  10  10     1525.71     1558.55     51.75 o 
   8  10  10     1727.79     1954.67     61.59 o 
  10  10  10       54.42       23.01     24.63 o 
  -9  11  10       19.73        0.26     24.22 o 
  -7  11  10      639.25      675.09     50.49 o 
  -5  11  10      169.80      146.10     29.73 o 
  -3  11  10       89.12      126.78     19.65 o 
  -1  11  10       68.55       99.88     19.90 o 
   1  11  10      691.84      854.98     35.75 o 
   3  11  10      120.04      125.88     21.40 o 
   5  11  10     1077.87     1171.01     47.90 o 
   7  11  10      313.68      399.56     37.87 o 
   9  11  10       22.86        2.29     22.08 o 
  11  11  10       57.26       46.09     28.20 o 
 -10  12  10        0.45        9.87     24.61 o 
  -8  12  10      134.95      139.82     36.86 o 
  -6  12  10      399.86      432.96     44.75 o 
  -4  12  10        7.17      -12.85     20.46 o 
  -2  12  10       89.14      134.69     21.12 o 
   0  12  10        7.20       -5.98     15.46 o 
   2  12  10       49.85       38.89     18.39 o 
   4  12  10        8.17      -11.82     19.53 o 
   6  12  10       33.61       45.74     24.48 o 
   8  12  10       13.34       -6.65     23.74 o 
  10  12  10       35.61       -3.49     26.50 o 
  12  12  10        6.47       -4.96     27.26 o 
 -11  13  10        0.71        6.61     29.12 o 
  -9  13  10        6.98      -40.19     27.11 o 
  -7  13  10       54.32       29.89     28.72 o 
  -5  13  10      240.73      262.90     38.87 o 
  -3  13  10      299.03      333.47     35.34 o 
  -1  13  10       96.70      131.15     24.64 o 
   1  13  10        0.97        0.91     18.30 o 
   3  13  10        1.62      -13.04     18.47 o 
   5  13  10      534.32      616.26     44.40 o 
   7  13  10      359.52      339.44     39.08 o 
   9  13  10       48.76       32.37     26.42 o 
  11  13  10       11.18        3.73     30.05 o 
  13  13  10        0.00       -6.68     39.66 o 
 -12  14  10        2.10       17.61     33.59 o 
 -10  14  10       17.45      -24.28     29.37 o 
  -8  14  10        7.71      -28.84     26.83 o 
  -6  14  10      230.25      231.10     40.29 o 
  -4  14  10       66.04       20.20     23.34 o 
  -2  14  10     1336.21     1197.30     60.66 o 
   0  14  10      638.00      781.42     57.71 o 
   2  14  10      134.27      219.99     32.64 o 
   4  14  10       27.49       17.79     21.42 o 
   6  14  10       92.11       67.11     27.82 o 
   8  14  10        0.21      -31.42     24.98 o 
  10  14  10       33.97       27.49     33.92 o 
  12  14  10       50.52       29.39     37.00 o 
  -9  15  10        1.69      -10.03     29.25 o 
  -7  15  10       76.05       61.29     34.06 o 
  -5  15  10       81.37       99.91     33.87 o 
  -3  15  10       22.34       26.25     25.37 o 
  -1  15  10      445.35      506.35     40.02 o 
   1  15  10      204.13      273.94     39.87 o 
   3  15  10        1.94       15.32     27.35 o 
   5  15  10       15.30       37.25     25.07 o 
   7  15  10        3.67       -7.96     27.11 o 
   9  15  10        0.20       11.26     30.94 o 
  -8  16  10       11.36      -10.28     30.21 o 
  -6  16  10       14.63      -18.83     28.23 o 
  -4  16  10       71.72       45.94     27.27 o 
  -2  16  10      268.36      353.36     38.45 o 
   0  16  10        0.32        3.30     24.66 o 
   2  16  10       72.33      162.47     36.10 o 
   4  16  10       21.02       19.27     28.46 o 
   6  16  10       23.17       19.28     30.48 o 
   8  16  10        0.04       19.76     31.56 o 
  -7  17  10       13.72        2.51     32.30 o 
  -5  17  10       21.35       23.51     30.88 o 
  -3  17  10        1.02        6.34     26.62 o 
  -1  17  10       61.50       79.25     27.40 o 
   1  17  10      101.79      151.48     36.92 o 
   3  17  10       59.65       69.58     38.88 o 
   5  17  10        3.29       -8.95     35.32 o 
   7  17  10        0.93       15.27     37.63 o 
  -4  18  10      145.54      181.66     37.77 o 
  -2  18  10        6.01       15.25     28.14 o 
   0  18  10        0.05       16.60     30.53 o 
   2  18  10       37.81       35.05     36.57 o 
   4  18  10        0.01       -7.50     35.62 o 
   0   1  11       58.48       81.93     16.70 o 
  -1   2  11    11116.38    11252.05    303.43 o 
   1   2  11     1855.12     2692.26     61.94 o 
  -2   3  11     3283.37     3574.31     84.35 o 
   0   3  11     3983.11     3512.11     99.19 o 
   2   3  11     3944.76     5022.97    139.19 o 
  -3   4  11      794.63      738.51     24.95 o 
  -1   4  11     2878.81     3140.27     71.84 o 
   1   4  11    11002.13    13165.03    401.86 o 
   3   4  11      534.02      604.91     24.69 o 
  -4   5  11      158.58      377.46     24.53 o 
  -2   5  11      198.48      289.86     20.16 o 
   0   5  11     9893.98     9842.00    205.09 o 
   2   5  11      503.01      496.15     23.14 o 
   4   5  11     1611.17     1810.86     53.89 o 
  -5   6  11       94.97      144.87     17.41 o 
  -3   6  11      581.01      805.71     30.73 o 
  -1   6  11       48.18      106.43     15.46 o 
   1   6  11      183.64      192.60     18.93 o 
   3   6  11     1802.34     1207.33     46.68 o 
   5   6  11      415.02      485.33     24.83 o 
  -6   7  11       51.34       13.50     12.64 o 
  -4   7  11      369.82      407.30     21.74 o 
  -2   7  11       20.18        3.57      9.47 o 
   0   7  11        3.85       14.97     10.44 o 
   2   7  11       16.87       40.49     13.20 o 
   4   7  11      343.67      281.82     20.98 o 
   6   7  11      181.36      196.19     19.08 o 
  -7   8  11     1247.38     1370.59     46.81 o 
  -5   8  11      228.50      302.09     25.50 o 
  -3   8  11     1002.77     1082.17     45.11 o 
  -1   8  11      226.29      257.33     20.59 o 
   1   8  11       45.82       18.70     11.65 o 
   3   8  11      848.47      714.87     29.54 o 
   5   8  11       85.58       62.44     14.83 o 
   7   8  11       12.71       12.09     15.80 o 
  -8   9  11      453.70      418.60     37.83 o 
  -6   9  11      193.69      309.51     27.71 o 
  -4   9  11     1474.40     1460.84     50.52 o 
  -2   9  11      282.07      483.10     27.91 o 
   0   9  11     2037.12     1934.49     60.48 o 
   2   9  11       47.63       84.81     16.94 o 
   4   9  11      863.44      835.61     34.55 o 
   6   9  11       74.06       85.55     19.63 o 
   8   9  11      406.79      416.89     35.54 o 
  -9  10  11      534.38      614.56     46.09 o 
  -7  10  11     1417.86     1607.15     60.89 o 
  -5  10  11       67.18       49.21     20.31 o 
  -3  10  11       52.83       38.44     16.25 o 
  -1  10  11      138.23      125.43     18.24 o 
   1  10  11      524.56      659.19     31.11 o 
   3  10  11     1855.63     2088.34     68.94 o 
   5  10  11     2841.70     2654.51     59.83 o 
   7  10  11       44.11       32.11     23.38 o 
   9  10  11      276.06      285.25     32.31 o 
 -10  11  11      109.55      108.21     31.03 o 
  -8  11  11     1677.21     1811.02     75.22 o 
  -6  11  11      694.77      811.26     67.01 o 
  -4  11  11       70.98       87.51     26.22 o 
  -2  11  11      339.24      402.20     30.25 o 
   0  11  11      295.20      339.65     26.20 o 
   2  11  11      628.20      931.45     38.61 o 
   4  11  11      253.68      245.83     31.05 o 
   6  11  11      359.68      234.87     32.96 o 
   8  11  11      306.53      289.14     33.55 o 
  10  11  11       10.57      -11.51     24.06 o 
 -11  12  11       12.71      -10.77     29.79 o 
  -9  12  11        0.01        0.80     28.14 o 
  -7  12  11     1032.10     1178.14     64.69 o 
  -5  12  11       16.49       -8.93     22.90 o 
  -3  12  11      635.45      690.88     49.27 o 
  -1  12  11      213.16      303.40     29.34 o 
   1  12  11      711.64      660.35     35.32 o 
   3  12  11     1950.34     2050.61     55.40 o 
   5  12  11      708.08      674.15     41.16 o 
   7  12  11       18.90       21.48     24.64 o 
   9  12  11       37.29       19.74     25.71 o 
  11  12  11       32.85       15.24     30.27 o 
 -12  13  11        0.92       17.84     34.52 o 
 -10  13  11        4.56       -9.80     30.87 o 
  -8  13  11      411.92      373.66     46.82 o 
  -6  13  11      663.90      721.51     55.70 o 
  -4  13  11      128.24       97.79     30.03 o 
  -2  13  11       20.54       -3.06     18.55 o 
   0  13  11        0.05        1.00     18.46 o 
   2  13  11      384.26      246.67     29.99 o 
   4  13  11       25.12       32.54     21.79 o 
   6  13  11        3.43        1.33     23.96 o 
   8  13  11       45.75       44.31     27.56 o 
  10  13  11        8.75      -16.42     28.79 o 
  12  13  11        1.25      -14.35     33.64 o 
 -11  14  11        5.89       -8.19     31.94 o 
  -9  14  11       32.21       64.46     35.12 o 
  -7  14  11       65.64       15.22     29.28 o 
  -5  14  11       50.13       74.27     32.21 o 
  -3  14  11      112.74      107.38     29.01 o 
  -1  14  11       61.68       32.63     23.87 o 
   1  14  11      172.78      248.70     31.46 o 
   3  14  11        6.07       -5.50     21.59 o 
   5  14  11        8.97      -10.66     21.63 o 
   7  14  11       41.04       18.36     25.95 o 
   9  14  11       23.77       40.42     31.98 o 
  11  14  11       25.03       58.47     35.58 o 
 -10  15  11       29.13       60.89     38.82 o 
  -8  15  11       18.06       -2.61     28.70 o 
  -6  15  11      304.87      380.83     48.36 o 
  -4  15  11       81.68       65.27     31.75 o 
  -2  15  11      132.26      249.67     37.11 o 
   0  15  11       85.14       84.42     28.58 o 
   2  15  11        0.16      -14.69     22.50 o 
   4  15  11       53.70       34.23     29.23 o 
   6  15  11       64.31      129.54     30.40 o 
   8  15  11        2.00       10.24     27.99 o 
  10  15  11       24.68       25.88     33.63 o 
  -7  16  11       26.54       41.32     33.96 o 
  -5  16  11       96.67      150.73     38.93 o 
  -3  16  11        9.91       -6.30     25.10 o 
  -1  16  11      210.71      206.32     36.18 o 
   1  16  11       12.60       39.83     28.84 o 
   3  16  11        0.97       49.53     34.93 o 
   5  16  11        4.18        3.49     27.81 o 
   7  16  11       11.23       -3.52     25.55 o 
  -6  17  11        0.59      -14.23     31.72 o 
  -4  17  11        5.80       28.30     33.42 o 
  -2  17  11       30.61       27.56     29.86 o 
   0  17  11       96.15      106.75     35.76 o 
   2  17  11        0.60       21.47     35.97 o 
   4  17  11       22.35        3.93     34.31 o 
   6  17  11       20.03        9.68     31.29 o 
  -1  18  11        0.00      -28.55     33.54 o 
   1  18  11       55.64       63.32     40.14 o 
   0   0  12     1481.28     1934.26    112.39 o 
   1   1  12     5365.24     6315.39    163.71 o 
   0   2  12     2129.14     2110.58     57.84 o 
   2   2  12       24.87        1.84      9.35 o 
  -1   3  12     7527.99     9264.07    294.49 o 
   1   3  12      366.42      211.10     21.31 o 
   3   3  12     3700.93     4005.57     89.64 o 
  -2   4  12     5129.22     6243.75    162.91 o 
   0   4  12        0.95        4.82     10.56 o 
   2   4  12      664.55      512.87     31.93 o 
   4   4  12      231.58      362.48     19.28 o 
  -3   5  12      211.63      163.21     15.75 o 
  -1   5  12       64.50       94.50     15.10 o 
   1   5  12     9167.62     9235.88    237.02 o 
   3   5  12     1322.09     1348.18     66.52 o 
   5   5  12        9.79       -7.76     10.01 o 
  -4   6  12      778.12      943.34     38.86 o 
  -2   6  12     2258.74     1973.12     66.14 o 
   0   6  12        6.56        0.02     10.55 o 
   2   6  12     2354.58     1675.65     51.22 o 
   4   6  12      214.55      346.83     30.06 o 
   6   6  12      290.99      217.45     20.43 o 
  -5   7  12        0.99      -17.49     11.66 o 
  -3   7  12     3093.62     3215.59    104.76 o 
  -1   7  12      950.90     1217.59     42.92 o 
   1   7  12      277.48      248.94     21.91 o 
   3   7  12       50.63       67.12     15.36 o 
   5   7  12      106.52      147.71     18.48 o 
   7   7  12      106.43      147.36     22.14 o 
  -6   8  12     1717.63     2261.81     57.37 o 
  -4   8  12     1020.43     1016.88     40.41 o 
  -2   8  12      349.58      169.74     19.93 o 
   0   8  12      876.73      884.38     32.87 o 
   2   8  12      282.03      310.51     22.46 o 
   4   8  12      479.86      623.67     30.64 o 
   6   8  12        4.95        2.17     15.77 o 
   8   8  12      449.70      451.10     31.97 o 
  -7   9  12       58.59       43.03     23.28 o 
  -5   9  12        1.16        0.87     17.30 o 
  -3   9  12       56.89       74.54     16.49 o 
  -1   9  12       11.63      -15.97     11.78 o 
   1   9  12       45.89       26.30     13.91 o 
   3   9  12       21.44       49.07     16.46 o 
   5   9  12     1688.30     1842.82     54.96 o 
   7   9  12      234.42      202.35     25.84 o 
   9   9  12       30.45       25.57     23.14 o 
  -8  10  12      960.75     1074.94     55.17 o 
  -6  10  12       79.95       39.49     25.24 o 
  -4  10  12      141.96      124.62     26.21 o 
  -2  10  12      393.04      591.83     35.67 o 
   0  10  12      363.55      508.11     29.30 o 
   2  10  12       19.16      -10.41     13.87 o 
   4  10  12      211.05      277.41     29.54 o 
   6  10  12     2436.23     2246.79     66.09 o 
   8  10  12     1889.22     2057.01     83.10 o 
  10  10  12      100.54       96.32     27.11 o 
  -9  11  12       72.41       81.58     32.23 o 
  -7  11  12       79.96       69.08     31.07 o 
  -5  11  12        2.40       -7.63     21.89 o 
  -3  11  12        2.89        2.74     19.60 o 
  -1  11  12      105.55      113.01     21.54 o 
   1  11  12      434.76      495.83     31.24 o 
   3  11  12        0.10      -16.60     16.13 o 
   5  11  12       38.85       42.49     24.22 o 
   7  11  12      109.53      141.71     30.74 o 
   9  11  12       50.01       25.39     23.76 o 
  11  11  12        0.03        0.12     24.64 o 
 -10  12  12       30.87       46.64     30.42 o 
  -8  12  12       19.54       35.20     29.83 o 
  -6  12  12       37.70       26.62     27.05 o 
  -4  12  12        0.07       -1.04     23.23 o 
  -2  12  12      424.35      611.38     37.75 o 
   0  12  12      232.94      214.90     27.54 o 
   2  12  12      103.04      188.25     25.72 o 
   4  12  12      117.54      142.20     28.59 o 
   6  12  12      194.50      158.06     31.09 o 
   8  12  12      102.04      115.69     31.28 o 
  10  12  12       58.13       48.97     30.22 o 
  12  12  12       10.63       23.25     37.13 o 
 -11  13  12        3.62        1.41     31.52 o 
  -9  13  12        0.16        4.51     30.13 o 
  -7  13  12      394.41      511.70     51.00 o 
  -5  13  12      201.88      228.86     39.57 o 
  -3  13  12      978.07     1097.02     68.58 o 
  -1  13  12      172.35      214.25     28.81 o 
   1  13  12     1226.28     1390.07     53.34 o 
   3  13  12     1345.78     1638.10     58.00 o 
   5  13  12       20.29       35.40     27.41 o 
   7  13  12       31.06       28.63     26.77 o 
   9  13  12       10.61        3.00     26.75 o 
  11  13  12       14.17        6.85     32.17 o 
 -10  14  12        0.03       15.50     33.51 o 
  -8  14  12        3.59      -23.63     26.87 o 
  -6  14  12        4.34       31.20     30.10 o 
  -4  14  12      289.41      410.76     46.13 o 
  -2  14  12       98.92       98.97     31.54 o 
   0  14  12      481.46      575.35     46.57 o 
   2  14  12      243.01      115.33     30.02 o 
   4  14  12      128.34      156.43     31.92 o 
   6  14  12        1.73      -13.77     24.22 o 
   8  14  12        0.28        9.95     28.02 o 
  10  14  12       11.12       43.84     33.90 o 
  -9  15  12        0.21      -27.79     30.44 o 
  -7  15  12       24.81        7.12     29.91 o 
  -5  15  12      107.51       56.24     32.72 o 
  -3  15  12       61.94       74.80     35.67 o 
  -1  15  12       74.77       61.37     29.37 o 
   1  15  12        6.59        8.73     26.52 o 
   3  15  12       36.96       68.44     30.67 o 
   5  15  12        4.99      -19.65     27.11 o 
   7  15  12        0.30       -0.55     27.30 o 
   9  15  12       15.24      -10.52     31.93 o 
  -8  16  12        1.13       -7.61     30.97 o 
  -6  16  12      215.36      223.18     43.57 o 
  -4  16  12      361.31      333.04     48.26 o 
  -2  16  12      123.75       93.01     33.20 o 
   0  16  12        6.06      -27.63     30.74 o 
   2  16  12        0.13       11.90     29.67 o 
   4  16  12       10.06       40.58     30.89 o 
   6  16  12       10.10      -11.29     29.53 o 
   8  16  12        0.41       35.03     31.62 o 
  -5  17  12        2.13       16.63     33.81 o 
  -3  17  12       46.64       76.83     35.27 o 
  -1  17  12      188.00      176.80     45.04 o 
   1  17  12       23.67       14.60     31.18 o 
   3  17  12        8.63      -33.09     32.65 o 
   5  17  12        0.02       -4.23     35.83 o 
   0   1  13        3.95      -11.00     11.87 o 
  -1   2  13     1876.90     2105.21     53.76 o 
   1   2  13     2434.19     2475.82     58.38 o 
  -2   3  13      657.23     1016.80     34.62 o 
   0   3  13     1419.08      895.82     36.75 o 
   2   3  13       78.27       50.47     12.12 o 
  -3   4  13       62.09       46.52     12.24 o 
  -1   4  13      729.75      892.32     32.37 o 
   1   4  13      842.49      644.02     32.00 o 
   3   4  13     1768.76     1867.45     64.02 o 
  -4   5  13     1292.81     1322.30     51.38 o 
  -2   5  13      150.27      351.82     23.61 o 
   0   5  13        0.57        7.25     10.75 o 
   2   5  13        2.26       14.60     11.88 o 
   4   5  13      621.54      839.15     32.86 o 
  -5   6  13      380.63      326.15     24.93 o 
  -3   6  13      146.59      105.21     16.38 o 
  -1   6  13     3019.57     3547.12     66.76 o 
   1   6  13     2086.17     2842.98    103.28 o 
   3   6  13      162.46      123.11     16.73 o 
   5   6  13      247.85      315.05     23.44 o 
  -6   7  13       65.81        9.80     16.70 o 
  -4   7  13      369.44      308.03     24.13 o 
  -2   7  13     1381.94     1375.02     41.22 o 
   0   7  13     1086.94     1067.17     38.03 o 
   2   7  13        0.27       32.73     13.54 o 
   4   7  13        0.07      -12.23     11.31 o 
   6   7  13      158.27      195.02     21.68 o 
  -7   8  13      203.25      166.81     27.23 o 
  -5   8  13        4.75        1.77     15.48 o 
  -3   8  13      126.02      184.27     23.66 o 
  -1   8  13      165.84      101.49     17.98 o 
   1   8  13      476.20      481.04     27.75 o 
   3   8  13      445.75      388.45     25.95 o 
   5   8  13      217.85      148.55     20.90 o 
   7   8  13        0.06       -2.58     17.38 o 
  -8   9  13      180.18      146.36     30.28 o 
  -6   9  13       80.59       18.64     21.14 o 
  -4   9  13      272.12      222.71     30.05 o 
  -2   9  13        4.47       11.95     14.08 o 
   0   9  13      647.58      439.35     27.62 o 
   2   9  13       11.30        2.82     14.75 o 
   4   9  13        4.92        2.67     14.77 o 
   6   9  13      699.08      728.90     39.46 o 
   8   9  13       18.39       -5.48     20.91 o 
  -9  10  13     1109.99     1207.35     75.54 o 
  -7  10  13      179.34      112.02     31.79 o 
  -5  10  13      643.94      727.96     50.32 o 
  -3  10  13       76.17       66.23     22.52 o 
  -1  10  13       10.79       33.63     16.39 o 
   1  10  13      253.37      321.44     26.37 o 
   3  10  13     1013.89      990.37     42.51 o 
   5  10  13       25.58       18.71     21.53 o 
   7  10  13      150.78      175.42     31.73 o 
   9  10  13      278.54      321.08     34.73 o 
 -10  11  13       79.50      114.45     34.63 o 
  -8  11  13       22.87       21.20     29.11 o 
  -6  11  13      118.13      114.89     33.09 o 
  -4  11  13      101.94      123.13     28.02 o 
  -2  11  13      635.19      991.92     46.37 o 
   0  11  13        2.77       18.62     17.01 o 
   2  11  13     2402.50     2697.19     73.70 o 
   4  11  13        0.35        5.24     21.32 o 
   6  11  13      898.20     1067.75     65.24 o 
   8  11  13     1055.23     1089.43     57.19 o 
  10  11  13      123.60       88.53     29.63 o 
 -11  12  13        6.57       -3.62     30.09 o 
  -9  12  13      277.95      387.88     47.83 o 
  -7  12  13       11.57       -1.89     25.54 o 
  -5  12  13        0.28      -17.74     25.79 o 
  -3  12  13      193.80      220.04     40.03 o 
  -1  12  13      285.86      345.36     32.23 o 
   1  12  13       31.41       17.18     18.42 o 
   3  12  13      905.82     1129.15     49.49 o 
   5  12  13      564.84      530.96     41.64 o 
   7  12  13      230.04      193.85     37.76 o 
   9  12  13        1.86       -5.68     25.25 o 
  11  12  13        4.07       -3.71     34.03 o 
 -10  13  13        4.00       -6.11     31.21 o 
  -8  13  13       15.65       13.24     28.16 o 
  -6  13  13      230.14      227.56     41.05 o 
  -4  13  13        6.53      -23.32     25.91 o 
  -2  13  13       25.06        4.02     28.25 o 
   0  13  13      104.99      117.28     25.52 o 
   2  13  13      232.63      191.01     30.26 o 
   4  13  13        4.77       10.71     22.28 o 
   6  13  13        0.07      -20.80     24.91 o 
   8  13  13        0.02      -25.66     24.77 o 
  10  13  13       76.50       90.75     36.34 o 
  -9  14  13        4.32       19.79     33.19 o 
  -7  14  13      158.10      181.68     39.99 o 
  -5  14  13       17.81       -9.47     26.86 o 
  -3  14  13       59.40       26.76     34.41 o 
  -1  14  13       80.94      120.25     30.22 o 
   1  14  13      295.86      304.45     34.09 o 
   3  14  13      399.63      289.67     36.76 o 
   5  14  13       30.58       47.64     27.41 o 
   7  14  13       15.49       34.91     30.72 o 
   9  14  13       35.20       34.86     31.68 o 
  -8  15  13        2.09      -22.35     28.20 o 
  -6  15  13        0.28       22.80     30.61 o 
  -4  15  13       38.16       59.50     36.65 o 
  -2  15  13      102.47       76.02     32.07 o 
   0  15  13      173.64      208.23     36.77 o 
   2  15  13        8.69       19.99     25.92 o 
   4  15  13       54.75       36.22     29.88 o 
   6  15  13       15.81        6.81     27.30 o 
   8  15  13        2.10      -17.98     27.46 o 
  -7  16  13       77.83      109.37     39.10 o 
  -5  16  13      185.35      177.87     45.35 o 
  -3  16  13      133.97      152.77     46.13 o 
  -1  16  13      141.05       60.61     33.76 o 
   1  16  13       14.70       12.02     29.26 o 
   3  16  13       83.76       35.57     36.68 o 
   5  16  13       36.73       21.77     31.37 o 
   7  16  13        0.00      -12.19     31.09 o 
  -4  17  13       13.22      -22.36     33.65 o 
  -2  17  13        4.45       30.28     33.17 o 
   0  17  13       26.36      101.81     41.86 o 
   2  17  13       16.46       -3.27     36.34 o 
   4  17  13        0.21        4.92     35.24 o 
   1   1  14      512.16      903.84     38.29 o 
   0   2  14      467.13      410.07     28.37 o 
   2   2  14      621.34      527.74     27.85 o 
  -1   3  14       98.19      252.02     22.08 o 
   1   3  14       55.95       41.78     14.33 o 
   3   3  14      111.13      340.68     22.20 o 
  -2   4  14     1520.39     1228.60     38.26 o 
   0   4  14      178.34      106.20     17.58 o 
   2   4  14       99.86       91.69     14.81 o 
   4   4  14      254.12      236.11     23.75 o 
  -3   5  14      810.26     1187.01     38.04 o 
  -1   5  14      109.78       67.52     14.90 o 
   1   5  14        8.41       38.86     14.60 o 
   3   5  14       81.50      112.38     17.82 o 
   5   5  14       11.76       -0.88     11.96 o 
  -4   6  14       29.46       27.67     15.61 o 
  -2   6  14       65.47      133.47     18.69 o 
   0   6  14     2257.10     2229.78     57.35 o 
   2   6  14        4.57       15.45     13.58 o 
   4   6  14       30.71       27.30     13.54 o 
   6   6  14        1.86       -2.48     13.24 o 
  -5   7  14      328.37      238.01     23.99 o 
  -3   7  14     1196.98     1266.65     46.45 o 
  -1   7  14      445.70      455.30     28.64 o 
   1   7  14     1278.64     1667.09     65.61 o 
   3   7  14      127.39      100.96     17.32 o 
   5   7  14      220.83      196.69     22.23 o 
   7   7  14      179.38      193.52     27.59 o 
  -6   8  14      640.18      528.22     36.68 o 
  -4   8  14      156.16      188.23     24.69 o 
  -2   8  14      526.01      732.60     34.10 o 
   0   8  14      109.52      150.11     21.17 o 
   2   8  14       19.74        7.26     14.69 o 
   4   8  14      624.75      615.43     32.07 o 
   6   8  14      430.14      422.61     32.66 o 
   8   8  14       80.21       70.40     24.41 o 
  -7   9  14     1006.52      842.06     51.76 o 
  -5   9  14      431.92      517.80     41.48 o 
  -3   9  14     1451.75     1439.76     57.76 o 
  -1   9  14        0.01       11.92     15.67 o 
   1   9  14        8.42        9.31     13.94 o 
   3   9  14        9.30       22.59     16.09 o 
   5   9  14        8.42       11.73     19.19 o 
   7   9  14       19.28       17.13     20.58 o 
   9   9  14      102.86      139.47     32.54 o 
  -8  10  14       58.03       65.53     33.41 o 
  -6  10  14      615.47      709.20     57.55 o 
  -4  10  14      361.46      350.38     37.12 o 
  -2  10  14       14.25        5.43     19.22 o 
   0  10  14     1600.58     1647.39     67.84 o 
   2  10  14       12.64       -5.28     15.37 o 
   4  10  14       90.57      123.37     24.64 o 
   6  10  14        0.91      -27.18     18.12 o 
   8  10  14      183.31      239.77     34.97 o 
  10  10  14       33.97       24.16     32.35 o 
  -9  11  14       64.49       64.07     32.62 o 
  -7  11  14      319.26      297.13     54.59 o 
  -5  11  14       26.11       12.12     27.89 o 
  -3  11  14      166.64      146.45     31.02 o 
  -1  11  14      123.12      192.91     28.86 o 
   1  11  14       60.77       59.22     19.40 o 
   3  11  14        9.07       10.91     18.08 o 
   5  11  14      462.34      485.16     44.45 o 
   7  11  14       47.04       12.08     27.67 o 
   9  11  14       32.59       48.17     29.85 o 
  11  11  14        0.26      -18.26     29.83 o 
 -10  12  14        0.47      -33.92     28.61 o 
  -8  12  14        2.57      -12.07     30.89 o 
  -6  12  14       32.20       33.36     33.37 o 
  -4  12  14       50.57       68.23     32.46 o 
  -2  12  14       61.13       39.82     27.06 o 
   0  12  14      175.89      157.58     26.91 o 
   2  12  14       90.83       85.55     22.27 o 
   4  12  14       46.53       42.91     25.41 o 
   6  12  14      112.29       88.72     32.07 o 
   8  12  14      102.77      110.91     34.39 o 
  10  12  14        3.36        1.58     28.42 o 
  12  12  14       63.62       63.77     41.94 o 
 -11  13  14        1.65      -16.75     32.68 o 
  -9  13  14        4.05       -9.37     30.98 o 
  -7  13  14      110.65      101.10     38.09 o 
  -5  13  14       21.57       43.94     33.49 o 
  -3  13  14      107.21      141.64     40.01 o 
  -1  13  14      578.29      519.18     42.82 o 
   1  13  14       12.12       28.57     22.38 o 
   3  13  14      297.71      239.29     31.83 o 
   5  13  14      595.26      680.45     54.07 o 
   7  13  14       40.77       31.03     31.29 o 
   9  13  14      286.18      365.73     48.28 o 
  11  13  14       69.37      122.49     44.00 o 
 -10  14  14        3.92       -6.41     34.11 o 
  -8  14  14       50.85       28.75     30.29 o 
  -6  14  14       35.63       18.58     34.22 o 
  -4  14  14       33.99       37.32     32.65 o 
  -2  14  14       29.06      -11.44     30.06 o 
   0  14  14      660.84      867.37     66.31 o 
   2  14  14        1.77        1.90     22.67 o 
   4  14  14      142.88       92.78     32.43 o 
   6  14  14       11.71       42.45     30.81 o 
   8  14  14      128.90      107.41     37.84 o 
  10  14  14       15.83       11.39     34.16 o 
  -7  15  14       84.81      111.27     42.69 o 
  -5  15  14       75.38       46.38     37.82 o 
  -3  15  14       57.94       66.05     38.59 o 
  -1  15  14        2.40       20.15     29.90 o 
   1  15  14        1.83       -7.34     28.39 o 
   3  15  14       12.80      -29.79     24.22 o 
   5  15  14        0.01      -17.32     30.44 o 
   7  15  14        9.19       -9.97     30.81 o 
  -6  16  14        0.08       -7.83     36.24 o 
  -4  16  14       19.39        2.04     38.51 o 
  -2  16  14       95.94      118.77     42.47 o 
   0  16  14      149.91      188.79     47.28 o 
   2  16  14       29.29       34.67     31.58 o 
   4  16  14        0.00       -9.18     28.81 o 
   6  16  14       21.48       24.38     34.43 o 
  -1  17  14        0.00       39.18     37.48 o 
   1  17  14      213.32      268.70     46.38 o 
   0   1  15      353.18      218.31     23.28 o 
  -1   2  15        0.07      -10.29      9.70 o 
   1   2  15      359.77      574.30     33.88 o 
  -2   3  15      123.53      144.17     19.14 o 
   0   3  15      429.84      573.93     34.01 o 
   2   3  15      183.89       69.39     14.76 o 
  -3   4  15     1188.79      938.89     34.83 o 
  -1   4  15       23.08        1.96     10.94 o 
   1   4  15     1086.89      997.81     42.98 o 
   3   4  15     1344.48     1250.27     49.24 o 
  -4   5  15        6.52        1.21     14.91 o 
  -2   5  15       24.78        6.97     12.26 o 
   0   5  15      415.91      474.88     28.47 o 
   2   5  15      918.50      876.12     39.18 o 
   4   5  15      363.96      387.35     30.00 o 
  -5   6  15      817.87      974.69     65.68 o 
  -3   6  15      226.01      178.73     24.02 o 
  -1   6  15       16.18       37.13     15.10 o 
   1   6  15      179.31      165.22     23.21 o 
   3   6  15       65.97      104.37     21.11 o 
   5   6  15      258.86      146.77     22.01 o 
  -6   7  15      156.31      213.29     28.24 o 
  -4   7  15        1.12       34.47     17.48 o 
  -2   7  15      614.51      937.35     37.68 o 
   0   7  15     1293.14     1095.24     45.06 o 
   2   7  15      185.01      215.13     26.56 o 
   4   7  15      219.74      193.60     22.90 o 
   6   7  15     1728.41     1514.90     57.80 o 
  -7   8  15       25.69      -16.01     20.69 o 
  -5   8  15        0.99        6.90     20.82 o 
  -3   8  15      372.10      421.64     33.04 o 
  -1   8  15     1189.98     1380.30     49.57 o 
   1   8  15      390.75      619.98     37.78 o 
   3   8  15       76.54       98.15     21.21 o 
   5   8  15      199.20      209.60     24.70 o 
   7   8  15      617.32      632.64     42.17 o 
  -8   9  15        4.13      -14.94     26.67 o 
  -6   9  15        7.63       -1.38     23.47 o 
  -4   9  15      336.81      275.49     34.65 o 
  -2   9  15       14.76      -14.01     16.01 o 
   0   9  15      928.61     1078.87     51.95 o 
   2   9  15      811.62      642.49     36.76 o 
   4   9  15        8.88       -0.89     15.83 o 
   6   9  15       25.83       20.07     20.08 o 
   8   9  15       53.10       42.12     28.07 o 
  -9  10  15       46.23       70.06     35.06 o 
  -7  10  15        1.00       -1.33     28.68 o 
  -5  10  15       37.51       63.50     26.08 o 
  -3  10  15        3.52        1.86     20.73 o 
  -1  10  15        0.51      -14.22     15.69 o 
   1  10  15       35.72       26.45     17.88 o 
   3  10  15       87.44      147.19     25.42 o 
   5  10  15       72.19       45.14     23.86 o 
   7  10  15      430.76      358.17     38.99 o 
   9  10  15      128.14      163.75     37.38 o 
 -10  11  15        0.08        8.83     34.05 o 
  -8  11  15       85.59       42.29     33.17 o 
  -6  11  15       71.73      108.17     37.24 o 
  -4  11  15      169.79      136.33     30.41 o 
  -2  11  15        4.62       -9.83     20.71 o 
   0  11  15        2.62        5.65     18.56 o 
   2  11  15        5.33        8.34     17.01 o 
   4  11  15        9.43       21.41     22.53 o 
   6  11  15     1077.07     1214.88     59.40 o 
   8  11  15      133.82      140.74     36.49 o 
  10  11  15        3.20       -1.79     35.35 o 
 -11  12  15       13.17       26.65     36.12 o 
  -9  12  15        6.74       -0.21     33.00 o 
  -7  12  15       56.94       28.03     34.71 o 
  -5  12  15      104.55       69.57     34.74 o 
  -3  12  15      355.34      402.03     50.48 o 
  -1  12  15        7.27        2.67     23.26 o 
   1  12  15       55.00       44.96     22.01 o 
   3  12  15        5.31        2.50     20.33 o 
   5  12  15       56.89       96.26     28.30 o 
   7  12  15        0.00       18.22     29.78 o 
   9  12  15       83.84      114.76     36.58 o 
  11  12  15       19.66       54.16     45.14 o 
 -10  13  15        2.16      -28.18     35.45 o 
  -8  13  15        2.03       18.78     36.25 o 
  -6  13  15        4.52        0.75     31.03 o 
  -4  13  15      386.61      260.15     46.71 o 
  -2  13  15       49.16      113.54     36.90 o 
   0  13  15      403.08      544.69     41.03 o 
   2  13  15      639.36      642.75     47.32 o 
   4  13  15       42.56       97.43     27.86 o 
   6  13  15       56.86       51.26     30.60 o 
   8  13  15      131.34      167.34     39.71 o 
  10  13  15       36.84       38.12     37.43 o 
  -9  14  15        5.72       14.55     40.09 o 
  -7  14  15       91.60       79.54     39.46 o 
  -5  14  15      336.68      380.78     54.81 o 
  -3  14  15       13.53       15.24     35.10 o 
  -1  14  15       95.65      147.47     42.32 o 
   1  14  15       51.98       83.10     29.27 o 
   3  14  15      133.94      154.54     32.32 o 
   5  14  15       21.36       40.14     28.01 o 
   7  14  15        3.00       23.37     31.67 o 
   9  14  15        4.66      -13.81     29.76 o 
  -6  15  15       13.26       24.10     37.86 o 
  -4  15  15      102.07       27.16     37.96 o 
  -2  15  15        8.30       25.36     34.62 o 
   0  15  15      374.10      391.79     48.79 o 
   2  15  15      200.27      126.68     32.88 o 
   4  15  15       39.09       25.31     29.74 o 
   6  15  15        0.71      -25.37     30.14 o 
  -5  16  15        4.93       35.42     38.15 o 
  -3  16  15       30.12       32.75     37.82 o 
  -1  16  15       27.03        4.49     35.31 o 
   1  16  15        1.05       -8.38     34.03 o 
   3  16  15        0.42       -8.26     33.53 o 
   5  16  15        0.00       20.13     34.68 o 
   0   0  16     1315.47     1599.58    122.07 o 
   1   1  16       96.94      109.55     17.97 o 
   0   2  16      252.73      353.17     29.88 o 
   2   2  16      100.33      111.01     18.29 o 
  -1   3  16      239.37      218.83     22.84 o 
   1   3  16      231.54      473.91     29.04 o 
   3   3  16       66.18       43.01     18.39 o 
  -2   4  16     1443.10     1333.60     45.39 o 
   0   4  16     1007.98     1068.60     45.65 o 
   2   4  16        9.61       22.34     15.99 o 
   4   4  16      107.50      150.15     23.31 o 
  -3   5  16       64.60       37.33     17.57 o 
  -1   5  16        2.51        7.55     13.12 o 
   1   5  16       29.60       17.29     16.16 o 
   3   5  16       94.11       48.62     19.74 o 
   5   5  16      551.12      449.13     34.02 o 
  -4   6  16      365.64      320.28     30.54 o 
  -2   6  16      370.95      312.19     26.03 o 
   0   6  16      144.18      203.31     23.46 o 
   2   6  16      538.83      556.98     35.37 o 
   4   6  16       85.27      115.74     22.97 o 
   6   6  16      234.81      228.43     28.72 o 
  -5   7  16      101.64      120.05     24.10 o 
  -3   7  16        0.16       -1.68     16.18 o 
  -1   7  16       17.42       -2.26     13.82 o 
   1   7  16       56.77       58.66     18.00 o 
   3   7  16        5.26      -22.45     14.96 o 
   5   7  16      446.94      545.78     34.19 o 
   7   7  16       64.52       48.93     23.16 o 
  -6   8  16        9.68        0.53     22.87 o 
  -4   8  16       19.54       -3.42     16.96 o 
  -2   8  16      205.05      120.47     23.43 o 
   0   8  16      396.85      346.76     28.94 o 
   2   8  16      513.39      529.42     36.82 o 
   4   8  16      389.08      346.19     28.35 o 
   6   8  16     1957.14     2028.05    101.09 o 
   8   8  16      294.95      331.89     40.47 o 
  -7   9  16      155.08      153.76     33.84 o 
  -5   9  16      228.44      157.57     32.01 o 
  -3   9  16        1.96       -7.93     20.34 o 
  -1   9  16       26.44       26.14     17.17 o 
   1   9  16      362.19      460.13     33.70 o 
   3   9  16       32.06      101.89     23.24 o 
   5   9  16      407.75      344.80     33.08 o 
   7   9  16        4.98      -13.44     21.73 o 
   9   9  16      502.92      475.97     54.67 o 
  -8  10  16       47.24       45.30     31.93 o 
  -6  10  16        8.72      -19.58     27.89 o 
  -4  10  16        5.25       -6.05     22.52 o 
  -2  10  16      184.18      259.98     35.28 o 
   0  10  16       27.40       14.78     18.43 o 
   2  10  16      108.02      120.06     24.76 o 
   4  10  16       10.36        3.04     22.20 o 
   6  10  16     1289.29     1407.19    100.19 o 
   8  10  16      975.51      933.09     59.77 o 
  10  10  16       56.44       58.45     33.83 o 
  -9  11  16       23.29       26.30     35.06 o 
  -7  11  16        2.35      -20.70     29.30 o 
  -5  11  16       16.74       13.64     29.98 o 
  -3  11  16        9.62        1.04     23.57 o 
  -1  11  16        7.74       16.03     23.98 o 
   1  11  16      206.01      181.61     28.31 o 
   3  11  16       75.78       81.63     23.54 o 
   5  11  16       50.62       35.71     23.89 o 
   7  11  16      319.09      408.77     46.32 o 
   9  11  16      274.29      242.37     54.23 o 
  11  11  16        4.84       11.21     45.78 o 
 -10  12  16       44.80       27.67     36.36 o 
  -8  12  16       13.77       -9.92     31.81 o 
  -6  12  16        0.76       13.88     33.14 o 
  -4  12  16        8.03       14.40     30.97 o 
  -2  12  16       38.42       35.37     28.58 o 
   0  12  16       22.78       41.77     23.73 o 
   2  12  16        0.01      -11.53     18.36 o 
   4  12  16        1.27       15.39     22.41 o 
   6  12  16       17.53       42.41     28.90 o 
   8  12  16      333.06      332.97     46.60 o 
  10  12  16       15.69       18.54     41.70 o 
  -9  13  16       33.97       37.55     41.22 o 
  -7  13  16        0.91       25.88     36.28 o 
  -5  13  16      140.44      127.46     42.66 o 
  -3  13  16      168.85      139.84     39.58 o 
  -1  13  16       21.89        2.34     26.04 o 
   1  13  16        4.49      -14.21     21.77 o 
   3  13  16       76.64       40.28     24.52 o 
   5  13  16       10.89       20.48     28.98 o 
   7  13  16       46.74        0.10     28.81 o 
   9  13  16       35.27       45.90     34.81 o 
  -8  14  16        0.20       -3.95     36.21 o 
  -6  14  16        1.53       10.31     32.31 o 
  -4  14  16        3.90       -0.33     33.38 o 
  -2  14  16        0.36      -13.21     31.02 o 
   0  14  16      139.72      152.18     41.27 o 
   2  14  16        2.39      -12.48     23.16 o 
   4  14  16        8.03       -6.02     25.74 o 
   6  14  16        0.95       12.85     31.00 o 
   8  14  16        0.67       12.66     34.58 o 
  -5  15  16       40.73       33.65     39.10 o 
  -3  15  16       46.32       69.21     39.28 o 
  -1  15  16       10.25       -0.05     33.69 o 
   1  15  16       18.65       21.79     34.55 o 
   3  15  16       30.67       54.68     30.22 o 
   5  15  16       41.94       14.94     32.19 o 
  -2  16  16       93.11       76.91     41.80 o 
   0  16  16       39.77       10.54     43.21 o 
   2  16  16        1.22      -20.07     31.12 o 
   0   1  17       59.13       57.74     19.54 o 
  -1   2  17        0.06       10.31     14.02 o 
   1   2  17      968.18      773.63     44.73 o 
  -2   3  17     1337.23     1250.79     45.43 o 
   0   3  17      592.00      956.44     45.50 o 
   2   3  17      433.35      481.81     36.82 o 
  -3   4  17     2178.19     2346.15     70.43 o 
  -1   4  17      798.55      591.15     34.96 o 
   1   4  17     1913.40     2321.85     77.17 o 
   3   4  17     1556.68     1611.76     59.00 o 
  -4   5  17      873.56      795.67     59.60 o 
  -2   5  17       28.50       24.60     17.96 o 
   0   5  17      151.84      101.26     20.96 o 
   2   5  17        0.59       -5.83     16.69 o 
   4   5  17     2407.95     2824.20     77.44 o 
  -5   6  17      254.65      248.14     29.55 o 
  -3   6  17      179.55      218.20     28.34 o 
  -1   6  17     1635.52     1425.53     54.35 o 
   1   6  17     1306.27     1220.43     77.28 o 
   3   6  17       55.65       56.02     22.18 o 
   5   6  17        0.08       -2.29     18.55 o 
  -6   7  17      134.61       87.10     28.03 o 
  -4   7  17       51.64       72.71     22.21 o 
  -2   7  17      225.27      222.22     28.48 o 
   0   7  17       42.10       64.14     19.15 o 
   2   7  17      271.16      244.86     30.15 o 
   4   7  17      444.08      457.41     39.65 o 
   6   7  17     1265.78     1286.47     60.84 o 
  -7   8  17      278.62      305.57     38.84 o 
  -5   8  17      442.13      416.44     41.74 o 
  -3   8  17      226.61      151.14     26.58 o 
  -1   8  17      100.09       51.10     21.07 o 
   1   8  17      315.15      357.33     31.66 o 
   3   8  17      238.84      168.19     28.43 o 
   5   8  17      160.29      244.09     29.70 o 
   7   8  17      203.40      205.99     31.77 o 
  -8   9  17       71.09       32.07     31.29 o 
  -6   9  17       45.37       39.73     27.24 o 
  -4   9  17       12.22       18.01     23.12 o 
  -2   9  17      264.44      325.08     33.87 o 
   0   9  17      101.51      170.04     24.76 o 
   2   9  17       64.19       62.40     21.59 o 
   4   9  17       85.33       47.99     24.64 o 
   6   9  17     1326.11     1497.02     60.44 o 
   8   9  17        9.09       -4.10     28.74 o 
  -9  10  17      151.06       84.86     37.94 o 
  -7  10  17      211.78      206.49     43.12 o 
  -5  10  17      124.53      155.37     32.78 o 
  -3  10  17      277.34      261.86     37.31 o 
  -1  10  17      410.49      473.49     59.73 o 
   1  10  17      140.73      159.65     27.17 o 
   3  10  17      574.58      675.88     44.74 o 
   5  10  17        0.15      -32.02     21.35 o 
   7  10  17      264.08      400.17     37.50 o 
   9  10  17        3.86       36.66     33.97 o 
 -10  11  17        3.75        6.82     33.35 o 
  -8  11  17        0.95       -3.61     31.14 o 
  -6  11  17      119.02       87.82     35.55 o 
  -4  11  17        0.61       19.82     24.42 o 
  -2  11  17       86.44       28.50     25.76 o 
   0  11  17      207.81      197.31     36.73 o 
   2  11  17      330.38      312.68     33.07 o 
   4  11  17       48.86       55.47     26.18 o 
   6  11  17       19.18       21.43     25.06 o 
   8  11  17        9.23       23.97     32.89 o 
  10  11  17       25.61       -0.35     41.93 o 
  -9  12  17       35.59       26.86     39.13 o 
  -7  12  17       22.45       21.13     33.06 o 
  -5  12  17        1.95       16.56     32.17 o 
  -3  12  17      261.15      238.40     39.44 o 
  -1  12  17       60.44       34.34     27.55 o 
   1  12  17        3.57       15.34     23.16 o 
   3  12  17       57.33       31.43     23.76 o 
   5  12  17      138.81      111.65     30.58 o 
   7  12  17       82.85       65.84     33.38 o 
   9  12  17        2.72      -30.81     37.76 o 
  -8  13  17       65.14       43.90     38.67 o 
  -6  13  17       19.99        6.07     33.63 o 
  -4  13  17       35.03       31.36     36.19 o 
  -2  13  17       40.64       17.93     32.15 o 
   0  13  17        6.04      -16.50     26.23 o 
   2  13  17      179.14      245.69     36.41 o 
   4  13  17       17.85        4.38     24.28 o 
   6  13  17        7.21       11.60     30.22 o 
   8  13  17        6.89       -3.46     29.85 o 
  -7  14  17        0.07       11.13     39.08 o 
  -5  14  17       14.54       20.33     36.09 o 
  -3  14  17        0.32      -16.34     32.94 o 
  -1  14  17       60.39       80.49     38.15 o 
   1  14  17        4.99        6.47     30.46 o 
   3  14  17       17.70       32.60     27.91 o 
   5  14  17       34.40       48.25     30.09 o 
   7  14  17        1.27       -5.11     32.32 o 
  -4  15  17       12.17       29.04     38.77 o 
  -2  15  17       38.12       70.76     40.97 o 
   0  15  17       38.58       19.12     41.27 o 
   2  15  17        4.36       10.73     27.40 o 
   4  15  17       13.48       26.94     32.39 o 
   1   1  18      129.21      173.53     24.14 o 
   0   2  18     3759.57     3349.47    102.21 o 
   2   2  18     1216.82     1315.90     47.91 o 
  -1   3  18     1077.49     1297.07     49.45 o 
   1   3  18      191.22      183.12     28.03 o 
   3   3  18      804.06      664.65     55.25 o 
  -2   4  18     3533.64     3416.65    105.05 o 
   0   4  18      192.29       86.85     20.97 o 
   2   4  18      667.83      738.79     45.22 o 
   4   4  18     3818.49     4262.12     96.54 o 
  -3   5  18      600.20      802.55     44.44 o 
  -1   5  18      902.95     1053.84     45.75 o 
   1   5  18       38.83       41.00     20.61 o 
   3   5  18     2397.89     2372.44     81.54 o 
   5   5  18      564.71      637.81     41.45 o 
  -4   6  18      159.38      101.09     24.40 o 
  -2   6  18       47.62       38.79     20.03 o 
   0   6  18      112.44       73.11     19.79 o 
   2   6  18      372.08      375.66     37.20 o 
   4   6  18      503.32      473.32     41.73 o 
   6   6  18       58.93       81.67     24.81 o 
  -5   7  18      442.77      527.87     40.31 o 
  -3   7  18       44.38       17.63     20.24 o 
  -1   7  18       36.51       18.40     19.47 o 
   1   7  18       17.33        7.96     17.39 o 
   3   7  18      474.74      649.28     46.03 o 
   5   7  18     2553.25     2634.52    109.79 o 
   7   7  18       21.00        2.64     24.19 o 
  -6   8  18        0.42        6.24     23.28 o 
  -4   8  18       25.72       38.11     24.50 o 
  -2   8  18        6.29       10.48     19.29 o 
   0   8  18      130.13      116.76     23.59 o 
   2   8  18      117.71       93.54     25.79 o 
   4   8  18       95.65      116.12     27.89 o 
   6   8  18        2.58       20.57     25.04 o 
   8   8  18        3.08       -4.62     25.03 o 
  -7   9  18        0.89        6.88     25.97 o 
  -5   9  18      339.81      306.15     40.32 o 
  -3   9  18      662.81      633.42     49.28 o 
  -1   9  18       31.57       99.52     26.03 o 
   1   9  18       13.51      -11.42     18.71 o 
   3   9  18      183.16      120.61     27.82 o 
   5   9  18      944.18      846.99     49.89 o 
   7   9  18      160.51      221.34     34.43 o 
   9   9  18        0.35      -15.88     28.98 o 
  -8  10  18      140.66       83.22     38.21 o 
  -6  10  18        0.08       -6.37     23.74 o 
  -4  10  18      113.79      162.04     34.55 o 
  -2  10  18      146.16      154.73     32.87 o 
   0  10  18     1396.63     1365.14    104.10 o 
   2  10  18       26.99       34.17     22.62 o 
   4  10  18       40.38       29.00     26.53 o 
   6  10  18        0.00      -18.93     21.88 o 
   8  10  18       61.58       63.06     34.68 o 
  10  10  18      165.86      171.76     45.06 o 
  -9  11  18        3.57       -9.81     34.84 o 
  -7  11  18        1.95       -1.60     30.52 o 
  -5  11  18        3.43       48.61     33.92 o 
  -3  11  18      261.55      303.42     40.93 o 
  -1  11  18        0.63       15.75     25.89 o 
   1  11  18      126.21      166.12     29.26 o 
   3  11  18        9.39        4.04     22.61 o 
   5  11  18        5.91      -17.98     22.10 o 
   7  11  18       34.55       62.87     31.74 o 
   9  11  18       10.41       -9.83     37.84 o 
  -8  12  18        0.19       14.49     35.95 o 
  -6  12  18       26.70       16.23     31.86 o 
  -4  12  18        4.55       29.44     33.86 o 
  -2  12  18      205.03      206.34     38.63 o 
   0  12  18       52.60       17.45     26.76 o 
   2  12  18       54.68       24.12     23.41 o 
   4  12  18       30.85       44.22     24.68 o 
   6  12  18        2.36        5.09     29.29 o 
   8  12  18       21.99       -2.19     28.45 o 
  -7  13  18        0.17        9.36     35.03 o 
  -5  13  18        0.02       -8.34     31.83 o 
  -3  13  18       13.89      -19.78     32.28 o 
  -1  13  18        0.01       17.46     27.71 o 
   1  13  18       82.15       66.74     32.45 o 
   3  13  18       23.22       44.69     31.05 o 
   5  13  18        3.26        9.60     26.05 o 
   7  13  18       11.94       37.89     33.32 o 
  -6  14  18        0.83       22.19     38.61 o 
  -4  14  18       92.45      136.97     45.13 o 
  -2  14  18        0.62       17.08     35.16 o 
   0  14  18      103.70      110.40     36.04 o 
   2  14  18       52.90       41.01     31.98 o 
   4  14  18       10.10        8.83     26.47 o 
   6  14  18        4.01       10.82     29.23 o 
  -3  15  18      102.50      109.91     45.59 o 
  -1  15  18        5.18       20.39     38.40 o 
   1  15  18       36.62       15.06     41.91 o 
   3  15  18        9.48       16.26     29.54 o 
   0   1  19      428.11      512.72     40.32 o 
  -1   2  19     3070.17     3206.24    100.48 o 
   1   2  19     1137.15     1127.97     59.22 o 
  -2   3  19     2760.18     2902.64     81.94 o 
   0   3  19       70.31       84.16     22.84 o 
   2   3  19      621.10      637.45     45.37 o 
  -3   4  19       91.78       26.87     22.59 o 
  -1   4  19       32.57      -14.81     17.40 o 
   1   4  19     1398.07     1482.73     62.50 o 
   3   4  19     4800.17     4779.45    162.46 o 
  -4   5  19      426.64      625.30     45.88 o 
  -2   5  19      239.96      216.30     31.65 o 
   0   5  19       70.00       71.65     21.85 o 
   2   5  19        1.40       -6.37     20.40 o 
   4   5  19      986.69      932.81     53.16 o 
  -5   6  19     1633.82     1622.93     69.81 o 
  -3   6  19       13.68        1.60     19.29 o 
  -1   6  19      205.98      255.57     34.65 o 
   1   6  19      467.50      381.02     34.43 o 
   3   6  19     2573.91     2743.97    106.64 o 
   5   6  19        2.81        2.07     22.51 o 
  -6   7  19      440.58      404.30     55.67 o 
  -4   7  19      154.47      156.78     28.98 o 
  -2   7  19       18.09       10.82     21.08 o 
   0   7  19       98.18      105.60     23.50 o 
   2   7  19        2.24       -8.02     20.27 o 
   4   7  19      462.27      391.66     41.60 o 
   6   7  19     1021.53      938.89     57.57 o 
  -7   8  19       50.35       37.69     28.49 o 
  -5   8  19      190.47       90.63     29.90 o 
  -3   8  19       85.16       71.38     25.05 o 
  -1   8  19      114.05      136.27     27.66 o 
   1   8  19        4.89       -0.56     18.74 o 
   3   8  19        0.03       12.80     23.91 o 
   5   8  19       96.10       91.06     32.74 o 
   7   8  19      232.42      203.42     37.13 o 
  -8   9  19      479.17      478.30     57.43 o 
  -6   9  19      199.75      177.54     36.95 o 
  -4   9  19       36.07       37.37     26.84 o 
  -2   9  19       18.18        4.94     20.92 o 
   0   9  19      147.32       80.10     24.97 o 
   2   9  19      543.19      587.26     40.57 o 
   4   9  19      116.13       90.09     27.23 o 
   6   9  19      112.87      105.37     32.02 o 
   8   9  19       18.50       13.26     29.93 o 
  -9  10  19        6.79        2.62     33.49 o 
  -7  10  19       23.78       53.44     36.36 o 
  -5  10  19      159.49      191.85     36.61 o 
  -3  10  19      106.98       68.35     28.77 o 
  -1  10  19       66.29       68.48     28.26 o 
   1  10  19      385.33      411.34     36.87 o 
   3  10  19       15.34        8.37     21.80 o 
   5  10  19        1.11      -24.84     25.05 o 
   7  10  19       61.01       25.79     31.23 o 
   9  10  19       32.72       18.11     32.95 o 
  -8  11  19       37.15       59.65     37.87 o 
  -6  11  19       73.03       47.16     36.06 o 
  -4  11  19       35.05       47.82     28.93 o 
  -2  11  19       70.42       66.88     29.15 o 
   0  11  19       28.70       36.56     28.08 o 
   2  11  19       46.77       26.77     24.15 o 
   4  11  19       39.02       27.52     27.79 o 
   6  11  19       11.27       -4.09     25.29 o 
   8  11  19        0.81        2.04     34.94 o 
  -7  12  19       15.71       30.29     35.23 o 
  -5  12  19       45.49       19.11     32.81 o 
  -3  12  19        3.02        7.67     27.34 o 
  -1  12  19      177.40      151.46     36.93 o 
   1  12  19        0.45      -28.19     25.65 o 
   3  12  19        8.52       48.22     27.02 o 
   5  12  19       91.18       62.80     32.23 o 
   7  12  19      176.42      217.78     42.76 o 
  -6  13  19        0.61      -11.95     31.30 o 
  -4  13  19        0.54      -20.69     34.07 o 
  -2  13  19      210.92      192.86     47.02 o 
   0  13  19       54.65       22.16     30.01 o 
   2  13  19        0.00       -4.37     32.48 o 
   4  13  19        0.09       -2.79     26.56 o 
   6  13  19        0.15      -16.17     30.54 o 
  -3  14  19        8.68       14.73     35.81 o 
  -1  14  19       98.85      102.06     42.14 o 
   1  14  19       17.34       35.78     36.51 o 
   3  14  19       38.00       34.73     32.23 o 
   0   0  20       45.91        7.48     82.48 o 
   1   1  20    24080.33    24309.28    576.65 o 
   0   2  20      406.38      257.90     41.48 o 
   2   2  20        6.64      -26.95     22.29 o 
  -1   3  20      761.47      772.81     43.93 o 
   1   3  20     1299.18     1409.12     68.81 o 
   3   3  20      318.44      356.33     38.23 o 
  -2   4  20        0.44       -7.29     20.97 o 
   0   4  20     1113.95     1114.84     50.94 o 
   2   4  20        0.56        9.99     21.80 o 
   4   4  20      137.29      196.10     33.98 o 
  -3   5  20      822.63      756.04     50.19 o 
  -1   5  20     1253.69     1467.51     64.71 o 
   1   5  20      136.42      151.93     31.03 o 
   3   5  20       17.78       23.34     24.29 o 
   5   5  20       84.77       69.57     28.52 o 
  -4   6  20      203.13      211.60     34.93 o 
  -2   6  20      163.23      160.89     32.25 o 
   0   6  20      315.14      271.95     31.63 o 
   2   6  20        0.33       23.21     23.67 o 
   4   6  20      896.61      905.02     55.10 o 
   6   6  20        4.82      -24.34     22.37 o 
  -5   7  20      142.37      159.28     30.33 o 
  -3   7  20       66.89       79.05     25.13 o 
  -1   7  20        2.48        4.09     20.24 o 
   1   7  20       98.57       71.43     24.07 o 
   3   7  20      159.32      144.16     32.52 o 
   5   7  20        7.80       -6.39     23.85 o 
   7   7  20      467.07      478.05     47.99 o 
  -6   8  20        0.03        6.32     26.44 o 
  -4   8  20      338.43      269.67     39.27 o 
  -2   8  20       62.02       62.13     25.02 o 
   0   8  20        2.34        6.18     20.79 o 
   2   8  20       28.26       13.61     20.88 o 
   4   8  20       47.27       66.74     28.28 o 
   6   8  20       94.66       50.78     33.19 o 
   8   8  20        1.98       26.13     27.60 o 
  -7   9  20      139.66      139.23     36.57 o 
  -5   9  20       11.07      -33.45     22.30 o 
  -3   9  20      208.68      186.66     36.17 o 
  -1   9  20      164.05      146.77     31.12 o 
   1   9  20       50.87       -6.37     21.82 o 
   3   9  20       74.30       30.80     24.32 o 
   5   9  20      584.82      699.82     62.31 o 
   7   9  20       59.40       83.28     32.42 o 
   9   9  20        5.10        4.42     31.84 o 
  -8  10  20       54.56       36.22     33.72 o 
  -6  10  20       11.97        2.39     27.36 o 
  -4  10  20       20.14        4.44     26.60 o 
  -2  10  20       97.19       95.32     30.66 o 
   0  10  20        1.43        0.93     22.14 o 
   2  10  20        1.46       11.02     21.83 o 
   4  10  20       24.50       15.45     28.77 o 
   6  10  20        0.20       -3.43     28.71 o 
   8  10  20       61.88        4.97     39.19 o 
  10  10  20        0.25      -28.38     34.07 o 
  -9  11  20      104.14      109.33     45.25 o 
  -7  11  20        3.54       -8.12     32.02 o 
  -5  11  20        0.85        1.16     29.95 o 
  -3  11  20      345.15      314.41     44.47 o 
  -1  11  20      135.65      134.68     34.85 o 
   1  11  20      133.90      149.86     32.67 o 
   3  11  20      292.56      371.35     42.10 o 
   5  11  20      343.60      270.32     42.71 o 
   7  11  20        8.27       21.00     37.15 o 
   9  11  20       36.23       58.11     44.07 o 
  -6  12  20       22.08        0.08     32.47 o 
  -4  12  20       47.07       43.12     34.08 o 
  -2  12  20       40.09        5.97     28.74 o 
   0  12  20       38.56       33.61     29.79 o 
   2  12  20        0.16       16.50     32.18 o 
   4  12  20        7.41       12.01     26.76 o 
   6  12  20        1.68      -10.82     33.12 o 
  -5  13  20       44.41       46.05     37.44 o 
  -3  13  20      145.54       87.10     41.07 o 
  -1  13  20       17.19       19.44     31.02 o 
   1  13  20       22.19       37.06     36.03 o 
   3  13  20        2.33       29.17     31.22 o 
   5  13  20       28.03        9.30     31.95 o 
  -2  14  20       13.46       15.50     38.35 o 
   0  14  20        5.34       20.56     32.88 o 
   2  14  20        0.78        0.04     35.78 o 
   0   1  21      339.93      338.64     35.44 o 
  -1   2  21       19.05       31.32     26.05 o 
   1   2  21     3060.37     3150.06     89.82 o 
  -2   3  21       34.77       15.44     24.07 o 
   0   3  21        2.68       -6.16     20.27 o 
   2   3  21       10.53       10.09     24.76 o 
  -3   4  21       63.15       26.08     25.79 o 
  -1   4  21       51.63       25.48     25.08 o 
   1   4  21     2990.91     3376.67     92.64 o 
   3   4  21     2134.75     2019.87     74.75 o 
  -4   5  21     1070.85     1081.84     60.31 o 
  -2   5  21       84.28       81.96     27.65 o 
   0   5  21       14.73       37.72     24.71 o 
   2   5  21      378.78      428.19     51.33 o 
   4   5  21      355.35      276.81     39.03 o 
  -5   6  21     1083.15     1047.33     61.43 o 
  -3   6  21      123.97      102.04     29.69 o 
  -1   6  21       43.89       84.83     27.38 o 
   1   6  21        3.80        8.42     21.07 o 
   3   6  21     1523.49     1660.43     70.08 o 
   5   6  21     1028.05     1089.27     61.93 o 
  -6   7  21      125.13      117.19     34.49 o 
  -4   7  21      133.16      119.99     28.83 o 
  -2   7  21       19.07       -1.44     23.31 o 
   0   7  21        0.43       -8.83     22.92 o 
   2   7  21      368.68      434.62     43.70 o 
   4   7  21      727.33      814.96     55.70 o 
   6   7  21       11.75      -21.67     27.86 o 
  -7   8  21       20.17       41.44     29.35 o 
  -5   8  21     1144.28      909.58     60.54 o 
  -3   8  21      123.21       66.07     26.02 o 
  -1   8  21      138.42      106.66     28.12 o 
   1   8  21       91.74       97.18     31.42 o 
   3   8  21      367.97      307.59     41.25 o 
   5   8  21       87.13       74.14     35.19 o 
   7   8  21      271.57      361.66     45.89 o 
  -8   9  21      117.51       94.49     54.22 o 
  -6   9  21        0.08       -8.58     26.72 o 
  -4   9  21        0.27      -12.97     24.53 o 
  -2   9  21       82.10       73.35     31.31 o 
   0   9  21       75.80       66.06     26.68 o 
   2   9  21       28.99       57.61     26.06 o 
   4   9  21       15.75       -7.33     28.35 o 
   6   9  21      374.25      404.99     53.53 o 
   8   9  21       79.29       53.24     34.02 o 
  -9  10  21       20.39       -3.15     35.29 o 
  -7  10  21        7.66       15.65     34.24 o 
  -5  10  21      153.78      170.26     38.72 o 
  -3  10  21      119.03       69.20     31.46 o 
  -1  10  21        6.82       28.28     27.70 o 
   1  10  21        5.22        9.17     24.56 o 
   3  10  21        3.55       -8.84     21.86 o 
   5  10  21       16.84      -30.85     29.44 o 
   7  10  21      163.89      183.95     45.62 o 
   9  10  21      115.22       81.60     47.03 o 
  -6  11  21        0.82       22.61     34.60 o 
  -4  11  21        0.53        5.57     27.36 o 
  -2  11  21       33.59       17.30     28.86 o 
   0  11  21       38.25       23.54     28.94 o 
   2  11  21        5.10       11.93     26.20 o 
   4  11  21        0.50        3.98     25.20 o 
   6  11  21        0.21       14.10     33.44 o 
  -5  12  21        8.18      -40.37     33.22 o 
  -3  12  21        8.66       48.21     31.74 o 
  -1  12  21       70.61       69.81     32.54 o 
   1  12  21       14.76        9.35     30.44 o 
   3  12  21        3.84        2.84     27.18 o 
   5  12  21        0.10       -1.87     28.17 o 
  -2  13  21       27.82       10.49     36.80 o 
   0  13  21       50.10       15.25     31.96 o 
   2  13  21       14.21      -25.82     33.57 o 
   1   1  22     1187.41     1287.24     64.43 o 
   0   2  22      246.22      224.20     37.01 o 
   2   2  22     1098.64     1208.61     63.05 o 
  -1   3  22      347.40      309.03     39.98 o 
   1   3  22     3581.49     3675.83     99.25 o 
   3   3  22      165.81      155.76     34.41 o 
  -2   4  22       24.48      -21.52     22.25 o 
   0   4  22       24.86      -27.68     21.74 o 
   2   4  22     1419.54     1479.70     67.34 o 
   4   4  22      141.28      135.62     32.64 o 
  -3   5  22      103.08      106.17     31.29 o 
  -1   5  22        2.20       -9.79     22.98 o 
   1   5  22       69.39       61.41     25.25 o 
   3   5  22       95.03       84.09     30.32 o 
   5   5  22      411.12      462.13     46.73 o 
  -4   6  22       92.40       70.32     30.98 o 
  -2   6  22        7.43      -10.21     22.57 o 
   0   6  22       72.22       83.22     29.10 o 
   2   6  22        3.22      -22.72     23.14 o 
   4   6  22        5.66       11.94     25.01 o 
   6   6  22      183.84      223.74     45.50 o 
  -5   7  22      175.43      164.91     40.97 o 
  -3   7  22       36.97       13.72     25.78 o 
  -1   7  22       15.54       11.10     23.74 o 
   1   7  22      142.11      180.68     35.59 o 
   3   7  22      710.38      814.28     56.76 o 
   5   7  22     1062.20     1029.10     63.57 o 
   7   7  22       26.50        2.98     30.84 o 
  -6   8  22        0.76      -24.71     24.99 o 
  -4   8  22        0.38        4.29     26.65 o 
  -2   8  22      184.51      141.33     34.48 o 
   0   8  22      233.10      293.54     42.10 o 
   2   8  22      433.10      422.41     41.38 o 
   4   8  22       28.93        5.98     26.37 o 
   6   8  22       68.96       90.71     37.84 o 
   8   8  22       39.40       53.35     31.90 o 
  -7   9  22        2.60       32.46     31.02 o 
  -5   9  22       20.76       -5.32     27.79 o 
  -3   9  22      295.27      266.01     42.63 o 
  -1   9  22       11.14       30.55     25.53 o 
   1   9  22        0.19       18.48     26.78 o 
   3   9  22        6.69        7.87     24.63 o 
   5   9  22      123.53      141.46     42.15 o 
   7   9  22       15.84       43.95     34.43 o 
   9   9  22       20.69       46.52     38.44 o 
  -8  10  22        8.05       17.25     35.50 o 
  -6  10  22       70.46       29.65     31.58 o 
  -4  10  22       13.45       -2.15     27.94 o 
  -2  10  22       28.71        4.43     28.88 o 
   0  10  22       83.12      103.56     30.51 o 
   2  10  22       79.09       91.64     30.18 o 
   4  10  22      201.41      210.25     45.36 o 
   6  10  22      147.03      210.19     48.00 o 
   8  10  22        1.44      -16.32     50.58 o 
  -5  11  22        7.19       13.69     35.35 o 
  -3  11  22        6.10       17.83     30.13 o 
  -1  11  22       40.14       25.04     31.18 o 
   1  11  22      145.12      120.04     36.67 o 
   3  11  22      102.96      104.12     36.90 o 
   5  11  22       29.01       47.07     36.20 o 
  -4  12  22       19.13       15.99     36.88 o 
  -2  12  22        0.49       10.13     29.72 o 
   0  12  22        1.08      -17.03     28.93 o 
   2  12  22       15.45       24.32     34.48 o 
   4  12  22       56.82       55.14     31.28 o 
   0   1  23     1048.09     1100.01     54.50 o 
  -1   2  23        4.94       27.98     26.74 o 
   1   2  23      416.66      456.52     45.68 o 
  -2   3  23       40.23       60.13     28.31 o 
   0   3  23      292.49      212.04     37.11 o 
   2   3  23        2.73       -8.43     24.24 o 
  -3   4  23      330.82      436.77     46.12 o 
  -1   4  23      394.33      282.85     39.83 o 
   1   4  23        7.01       -5.03     20.93 o 
   3   4  23      785.01      819.76     58.70 o 
  -4   5  23       72.62       82.35     32.26 o 
  -2   5  23      284.90      226.14     38.67 o 
   0   5  23        1.15       16.56     25.12 o 
   2   5  23      509.65      476.54     47.80 o 
   4   5  23      153.13      170.81     36.82 o 
  -5   6  23        3.39       16.84     28.17 o 
  -3   6  23       23.24       30.23     27.77 o 
  -1   6  23       28.30       21.18     25.93 o 
   1   6  23       12.86        8.24     26.08 o 
   3   6  23      348.99      413.53     46.44 o 
   5   6  23       20.07       26.31     27.95 o 
  -6   7  23        4.29       22.74     33.69 o 
  -4   7  23        0.82       -1.10     25.26 o 
  -2   7  23        0.00       11.15     26.05 o 
   0   7  23       84.89       69.26     29.82 o 
   2   7  23       99.28       98.20     28.01 o 
   4   7  23      446.73      503.57     50.62 o 
   6   7  23      259.40      248.69     48.23 o 
  -7   8  23       11.20       -8.45     33.21 o 
  -5   8  23       84.61       65.38     36.42 o 
  -3   8  23       17.56       27.21     31.13 o 
  -1   8  23        0.24       -7.76     25.63 o 
   1   8  23       36.25       22.92     28.19 o 
   3   8  23      115.47       89.51     29.27 o 
   5   8  23       51.33       90.47     38.27 o 
   7   8  23       11.45       27.13     34.82 o 
  -6   9  23        6.47       23.41     31.61 o 
  -4   9  23        1.52       11.12     27.71 o 
  -2   9  23        4.54      -27.68     27.24 o 
   0   9  23       82.64       82.80     32.17 o 
   2   9  23      202.41      163.18     37.31 o 
   4   9  23      370.10      397.54     54.49 o 
   6   9  23       72.21       65.86     38.19 o 
  -5  10  23        1.40        5.51     30.45 o 
  -3  10  23       61.16       33.20     31.17 o 
  -1  10  23       16.40       38.60     29.67 o 
   1  10  23        6.68       -5.87     28.43 o 
   3  10  23       13.60       29.12     35.75 o 
   5  10  23        5.77       50.15     37.13 o 
  -4  11  23       51.29       40.38     32.98 o 
  -2  11  23      170.78      102.18     35.93 o 
   0  11  23        0.06       -4.25     28.73 o 
   2  11  23       13.57       -0.92     32.25 o 
   4  11  23        8.16        9.34     29.52 o 
   0   0  24       41.10       63.18     43.01 o 
   1   1  24      184.59      197.79     37.31 o 
   0   2  24      303.73      237.15     39.46 o 
   2   2  24      491.00      490.59     47.65 o 
  -1   3  24      115.21      116.25     32.19 o 
   1   3  24       30.99       41.38     28.42 o 
   3   3  24       33.31       32.51     27.70 o 
  -2   4  24      101.81       94.07     31.64 o 
   0   4  24       49.92       29.63     37.66 o 
   2   4  24        0.46        3.35     24.52 o 
   4   4  24      140.67      118.09     33.68 o 
  -3   5  24       94.31       85.68     31.39 o 
  -1   5  24       24.55       28.11     25.93 o 
   1   5  24        2.71       -6.99     25.26 o 
   3   5  24       16.11      -24.92     25.76 o 
   5   5  24        6.00        0.58     26.50 o 
  -4   6  24       20.06       12.24     29.57 o 
  -2   6  24       12.22       11.30     26.13 o 
   0   6  24      122.92      186.49     37.46 o 
   2   6  24        7.06      -14.14     25.65 o 
   4   6  24       20.65       18.31     27.96 o 
   6   6  24      150.91      181.62     44.30 o 
  -5   7  24        0.42      -11.09     31.61 o 
  -3   7  24        3.44       -3.07     27.66 o 
  -1   7  24       28.25       -4.18     26.08 o 
   1   7  24        0.78        5.81     25.75 o 
   3   7  24       35.11       61.00     30.43 o 
   5   7  24        8.39       -9.50     30.79 o 
   7   7  24       57.22       57.04     37.37 o 
  -6   8  24       10.34       31.36     36.66 o 
  -4   8  24       29.34        2.77     30.37 o 
  -2   8  24        1.88       -3.85     26.24 o 
   0   8  24       55.02       -4.55     27.27 o 
   2   8  24       51.65       45.10     31.04 o 
   4   8  24       41.82       67.39     32.50 o 
   6   8  24      140.14      136.09     42.25 o 
  -5   9  24       49.54       20.03     36.60 o 
  -3   9  24       24.85       17.44     32.54 o 
  -1   9  24        9.26       -8.32     27.96 o 
   1   9  24        7.31       17.36     28.73 o 
   3   9  24       98.76       42.00     33.23 o 
   5   9  24        1.60        9.60     33.96 o 
  -4  10  24        4.31       11.26     31.31 o 
  -2  10  24        0.10       12.39     30.91 o 
   0  10  24        3.99      -12.66     31.80 o 
   2  10  24      100.10      118.59     36.51 o 
   4  10  24       29.60       38.97     32.46 o 
  -1  11  24        1.31       -0.26     30.19 o 
   1  11  24        6.02       27.68     37.44 o 
   0   1  25        5.31       15.21     26.73 o 
  -1   2  25       45.44       79.95     30.39 o 
   1   2  25      159.71      107.27     32.43 o 
  -2   3  25      120.63      109.11     33.76 o 
   0   3  25       42.41        3.22     25.89 o 
   2   3  25        1.65      -20.06     24.41 o 
  -3   4  25       14.23       52.18     31.02 o 
  -1   4  25        1.95      -12.92     25.05 o 
   1   4  25      360.32      396.25     46.91 o 
   3   4  25      305.47      433.21     48.64 o 
  -4   5  25       73.40       54.81     31.21 o 
  -2   5  25       16.74       25.31     29.06 o 
   0   5  25       73.46       98.40     33.62 o 
   2   5  25       40.80       -0.32     27.06 o 
   4   5  25      218.99      175.61     40.22 o 
  -5   6  25       25.33       65.05     33.03 o 
  -3   6  25       26.03       29.58     29.26 o 
  -1   6  25       84.98       49.03     30.60 o 
   1   6  25      135.09       99.27     34.32 o 
   3   6  25      101.28      131.11     36.91 o 
   5   6  25        0.74        3.92     29.28 o 
  -6   7  25       25.45       12.56     35.83 o 
  -4   7  25        3.07       35.19     35.42 o 
  -2   7  25        3.06      -21.73     26.42 o 
   0   7  25        9.37       21.22     27.91 o 
   2   7  25        8.61      -24.97     26.62 o 
   4   7  25      114.32      169.97     40.23 o 
   6   7  25       69.53       86.65     41.35 o 
  -5   8  25      121.70       71.74     39.41 o 
  -3   8  25       32.34       54.09     36.42 o 
  -1   8  25        3.76      -38.10     25.40 o 
   1   8  25        3.68      -36.89     24.59 o 
   3   8  25        4.44        9.45     30.54 o 
   5   8  25       13.39       31.24     35.72 o 
  -4   9  25        8.73       11.21     36.32 o 
  -2   9  25       47.61       12.23     34.22 o 
   0   9  25        0.97      -31.94     28.95 o 
   2   9  25       53.56       46.81     33.69 o 
   4   9  25        7.83       34.10     38.65 o 
   1   1  26       22.07       27.95     28.28 o 
   0   2  26        0.34      -12.80     26.30 o 
   2   2  26       26.36       17.86     28.57 o 
  -1   3  26      138.43      178.44     39.45 o 
   1   3  26        0.77        3.98     27.88 o 
   3   3  26       54.81       92.94     35.01 o 
  -2   4  26       76.41       70.71     33.21 o 
   0   4  26      133.23      159.14     38.55 o 
   2   4  26       45.86       61.48     32.33 o 
   4   4  26        1.54       36.09     30.73 o 
  -3   5  26        0.09      -14.39     27.71 o 
  -1   5  26       68.63       89.69     32.58 o 
   1   5  26        1.61        4.39     28.34 o 
   3   5  26      129.54      128.70     41.86 o 
   5   5  26       20.71       19.16     31.13 o 
  -4   6  26       43.81       57.33     34.34 o 
  -2   6  26        3.37        5.60     28.69 o 
   0   6  26        9.33        9.21     29.96 o 
   2   6  26       15.78       26.38     29.89 o 
   4   6  26        8.93        2.62     30.63 o 
   6   6  26       75.66       88.10     41.79 o 
  -5   7  26        0.49       -5.05     35.98 o 
  -3   7  26       40.60       17.70     31.18 o 
  -1   7  26       38.47       23.58     30.38 o 
   1   7  26        3.98       19.87     30.33 o 
   3   7  26      278.92      274.75     46.57 o 
   5   7  26      197.35      198.60     48.09 o 
  -2   8  26       34.80       54.09     33.38 o 
   0   8  26        4.00      -36.71     28.26 o 
   2   8  26       51.36       76.26     34.53 o 
   0   1  27       95.60       73.45     40.14 o 
  -1   2  27        0.09       -5.09     33.37 o 
   1   2  27      285.69      313.92     46.59 o 
  -2   3  27      491.20      511.17     54.11 o 
   0   3  27      178.01      240.14     44.49 o 
   2   3  27       64.52       56.90     32.20 o 
  -3   4  27       10.30      -16.74     29.11 o 
  -1   4  27       54.22       62.27     32.89 o 
   1   4  27      167.32      198.57     41.09 o 
   3   4  27      247.26      226.31     56.70 o 
  -4   5  27       50.73       82.26     35.39 o 
  -2   5  27       53.26       76.68     35.32 o 
   0   5  27       29.06        9.44     35.00 o 
   2   5  27        8.88       13.12     30.30 o 
   4   5  27       14.73      -12.96     30.71 o 
  -3   6  27       12.78        6.92     30.98 o 
  -1   6  27       59.20      111.40     37.69 o 
   1   6  27      379.79      473.79     54.94 o 
   3   6  27      140.93      118.88     41.17 o 
   0   7  27       51.64       83.64     37.22 o 
   0   0  28       11.37      -51.38     72.23 o 
   1   1  28      762.41      839.53     75.14 o 
   0   2  28       13.18        1.46     36.05 o 
   2   2  28       23.49       11.87     31.68 o 
  -1   3  28      279.61      264.63     46.89 o 
   1   3  28      210.94      263.48     47.26 o 
   3   3  28       13.35      -11.92     36.65 o 
  -2   4  28        1.28      -35.32     29.14 o 
   0   4  28        1.04       20.72     31.20 o 
   2   4  28        9.07      -27.37     29.39 o 
  -1   5  28       24.67       34.68     34.39 o 
   1   5  28       38.12       68.89     35.65 o 
                                                 
